# Supplementary material for: Exploring the Midgut Transcriptome and Brush Border Membrane Vesicle Proteome of the Rice Stem Borer, Chilo suppressalis (Walker)
Source: PLoS One. 2012 May 29;7(5):e38151. doi: 10.1371/journal.pone.0038151 (PMC3362559; doi:10.1371/journal.pone.0038151)
Supplement: Table S1 — KEGG summary of Chilo suppressalis midgut sequences. (XLS) [file pone.0038151.s002.xls]

## Sheet: table5. 代谢途径分析
KEGG pathway name	KEGG pathway map	unigene number	unigene
Glycolysis / Gluconeogenesis	map00010	69	comp13621_c0_seq1 comp23343_c0_seq1 comp10885_c0_seq1 comp19190_c0_seq1 comp17102_c0_seq1 comp18429_c0_seq1 comp4944_c0_seq1 comp9376_c0_seq1 comp11241_c0_seq1 comp1541_c0_seq2 comp1541_c0_seq1 comp1541_c0_seq2 comp1541_c0_seq1 comp2091_c0_seq2 comp2091_c0_seq1 comp497_c0_seq2 comp9419_c0_seq1 comp1905_c0_seq4 comp1905_c0_seq3 comp1905_c0_seq2 comp1905_c0_seq1 comp11032_c0_seq2 comp11032_c0_seq1 …	K00627+K00016+K01834+K10705+K00134+K00161+K00844+K00002+K01623+K01785+K00128+K00850+K01689+K03841+K01810+K00382+K01803+K00129+K00873+K00162+K01895+K00927+K01084+K00121+K01596+K08074+K01835
Citrate cycle (TCA cycle)	map00020	60	comp13621_c0_seq1 comp13116_c0_seq1 comp10319_c0_seq1 comp9988_c0_seq1 comp16585_c0_seq1 comp5355_c0_seq1 comp852_c0_seq1 comp1635_c0_seq1 comp3043_c0_seq1 comp3160_c0_seq1 comp1314_c0_seq1 comp1314_c0_seq4 comp3160_c0_seq1 comp8491_c0_seq1 comp1187_c0_seq1 comp1825_c0_seq1 comp5355_c0_seq1 comp1762_c0_seq1 comp1072_c0_seq1 comp6264_c0_seq1 comp6635_c0_seq1 comp11677_c0_seq1 comp388_c0_seq3 comp3…	K00627+K00026+K00164+K00658+K00161+K00025+K00031+K00236+K01958+K00030+K01647+K01681+K00382+K00234+K00235+K00162+K01899+K00237+K01900+K01679+K01648+K01596
Pentose phosphate pathway	map00030	40	comp17367_c0_seq1 comp10883_c0_seq1 comp11369_c0_seq1 comp11926_c0_seq1 comp17330_c0_seq2 comp9060_c0_seq1 comp17330_c0_seq1 comp6824_c0_seq1 comp6824_c0_seq1 comp3343_c0_seq1 comp1208_c0_seq1 comp5880_c0_seq1 comp6185_c0_seq1 comp8804_c0_seq1 comp2737_c0_seq1 comp1703_c0_seq1 comp2138_c0_seq2 comp2138_c0_seq1 comp2138_c0_seq2 comp2138_c0_seq1 comp2737_c0_seq1 comp3003_c0_seq2 comp3003_c0_seq1 co…	K00115+K01057+K00020+K01623+K00850+K00615+K03841+K01810+K01619+K01783+K00852+K00033+K00948+K00616+K00036+K01807+K01835
Pentose and glucuronate interconversions	map00040	90	comp17133_c0_seq1 comp17912_c0_seq1 comp26066_c0_seq1 comp9631_c0_seq1 comp9631_c0_seq2 comp17893_c0_seq1 comp9104_c0_seq1 comp15997_c0_seq1 comp4991_c0_seq1 comp13686_c0_seq1 comp13515_c0_seq1 comp14191_c0_seq1 comp16563_c0_seq1 comp7345_c0_seq1 comp19242_c0_seq1 comp13603_c0_seq1 comp17270_c0_seq1 comp15409_c0_seq1 comp22800_c0_seq1 comp26216_c0_seq1 comp9104_c0_seq1 comp18176_c0_seq1 comp1745_…	K00854+K00012+K00011+K00699+K01195+K00875+K03331+K00078+K01783+K00963+K13247
Fructose and mannose metabolism	map00051	63	comp17133_c0_seq1 comp17912_c0_seq1 comp26896_c0_seq1 comp30139_c0_seq1 comp12928_c0_seq1 comp16766_c0_seq1 comp11957_c0_seq1 comp18355_c0_seq1 comp16207_c0_seq1 comp14833_c0_seq1 comp16876_c0_seq1 comp4944_c0_seq1 comp9376_c0_seq1 comp16550_c0_seq1 comp2184_c0_seq1 comp15108_c0_seq1 comp1238_c0_seq2 comp1238_c0_seq1 comp11285_c0_seq1 comp1874_c0_seq1 comp3343_c0_seq1 comp8804_c0_seq1 comp1874_c0…	K00011+K00100+K00008+K01112+K01840+K00844+K01623+K01711+K00850+K03841+K01803+K02377+K00900+K01103+K01809+K00966
Galactose metabolism	map00052	71	comp17133_c0_seq1 comp17912_c0_seq1 comp26215_c0_seq1 comp19879_c0_seq1 comp4944_c0_seq1 comp9376_c0_seq1 comp7329_c0_seq1 comp1911_c0_seq2 comp1911_c0_seq1 comp2573_c0_seq1 comp6791_c0_seq2 comp6791_c0_seq1 comp1404_c0_seq1 comp1606_c0_seq1 comp1606_c0_seq1 comp497_c0_seq2 comp15108_c0_seq1 comp1238_c0_seq2 comp1238_c0_seq1 comp4251_c0_seq1 comp1416_c0_seq1 comp3343_c0_seq1 comp1796_c0_seq1 comp…	K00011+K01187+K01229+K01189+K12316+K01784+K07966+K00844+K07967+K00850+K00965+K12309+K00963+K12317+K00849+K01084+K12047+K01835
Ascorbate and aldarate metabolism	map00053	71	comp26066_c0_seq1 comp9104_c0_seq1 comp15997_c0_seq1 comp4991_c0_seq1 comp13686_c0_seq1 comp13515_c0_seq1 comp14191_c0_seq1 comp16563_c0_seq1 comp7345_c0_seq1 comp19242_c0_seq1 comp13603_c0_seq1 comp17270_c0_seq1 comp15409_c0_seq1 comp22800_c0_seq1 comp26216_c0_seq1 comp9104_c0_seq1 comp18176_c0_seq1 comp1541_c0_seq2 comp1541_c0_seq1 comp2747_c0_seq1 comp1541_c0_seq2 comp1541_c0_seq1 comp2091_c0_…	K00012+K00699+K00469+K00128
Fatty acid biosynthesis	map00061	3	comp11102_c0_seq1 comp5743_c0_seq1 comp7963_c0_seq1	K00665+K11262+K09458+K00645
Fatty acid elongation in mitochondria	map00062	25	comp11456_c0_seq1 comp9468_c0_seq2 comp9468_c0_seq1 comp26933_c0_seq1 comp26728_c0_seq1 comp13075_c0_seq1 comp19126_c0_seq1 comp20611_c0_seq1 comp8927_c0_seq1 comp1023_c0_seq1 comp1023_c0_seq1 comp4259_c0_seq1 comp2133_c0_seq2 comp2133_c0_seq1 comp25332_c0_seq1 comp2864_c0_seq1 comp22784_c0_seq1 comp3949_c0_seq1 comp10641_c0_seq1 comp1144_c0_seq1 comp1674_c0_seq1 comp17563_c0_seq1 comp11320_c0_se…	K01074+K07508+K00022+K07512+K07515+K07511+K07509
Fatty acid metabolism	map00071	158	comp12151_c0_seq1 comp25813_c0_seq1 comp23094_c0_seq1 comp20396_c0_seq1 comp14936_c0_seq1 comp8800_c0_seq1 comp24311_c0_seq1 comp11484_c0_seq3 comp19581_c0_seq1 comp9786_c0_seq1 comp2039_c0_seq2 comp1541_c0_seq2 comp1541_c0_seq1 comp1266_c0_seq2 comp1266_c0_seq1 comp1541_c0_seq2 comp1541_c0_seq1 comp1266_c0_seq2 comp1266_c0_seq1 comp2091_c0_seq2 comp2091_c0_seq1 comp2039_c0_seq4 comp2039_c0_seq6 …	K01897+K08765+K00232+K13239+K07508+K00022+K00128+K00249+K13238+K09478+K00626+K07515+K00248+K07511+K07509+K08766+K09479+K00121+K01692+K00252
Synthesis and degradation of ketone bodies	map00072	7	comp4592_c0_seq2 comp4592_c0_seq1 comp2042_c0_seq1 comp2042_c0_seq1 comp2042_c0_seq1 comp1198_c0_seq1 comp10109_c0_seq1	K01027+K00626+K01640+K00019+K01641
Steroid biosynthesis	map00100	13	comp6136_c0_seq1 comp6136_c0_seq1 comp1265_c0_seq1 comp7432_c0_seq1 comp728_c0_seq1 comp6136_c0_seq1 comp728_c0_seq1 comp6136_c0_seq1 comp882_c0_seq2 comp882_c0_seq1 comp17908_c0_seq1 comp1392_c0_seq1 comp23433_c0_seq1	K01052+K00222+K07438+K12298+K09828+K00637
Primary bile acid biosynthesis	map00120	19	comp13034_c0_seq1 comp723_c0_seq2 comp723_c0_seq1 comp3342_c0_seq1 comp723_c0_seq2 comp723_c0_seq1 comp2161_c0_seq2 comp2161_c0_seq1 comp8395_c0_seq1 comp1509_c0_seq1 comp3342_c0_seq2 comp3342_c0_seq3 comp3772_c0_seq1 comp6035_c0_seq1 comp4480_c0_seq2 comp4480_c0_seq1 comp12130_c0_seq1 comp10413_c0_seq1 comp29742_c0_seq1	K08764+K12405+K00251+K00488+K00089+K00212+K08748+K01796
Steroid hormone biosynthesis	map00140	178	comp819_c0_seq1 comp14190_c0_seq1 comp12199_c0_seq1 comp26066_c0_seq1 comp11957_c0_seq1 comp18355_c0_seq1 comp9104_c0_seq1 comp15997_c0_seq1 comp4991_c0_seq1 comp13686_c0_seq1 comp13515_c0_seq1 comp14191_c0_seq1 comp16563_c0_seq1 comp7345_c0_seq1 comp19242_c0_seq1 comp13603_c0_seq1 comp17270_c0_seq1 comp15409_c0_seq1 comp22800_c0_seq1 comp26216_c0_seq1 comp9104_c0_seq1 comp18176_c0_seq1 comp1056_…	K07424+K01016+K00699+K00044+K10251+K13368+K00071+K00251+K01015+K13370+K12345+K05295+K00089+K00212+K07408
Oxidative phosphorylation	map00190	50	comp21563_c0_seq1 comp20700_c0_seq1 comp2242_c0_seq1 comp803_c0_seq1 comp2267_c0_seq1 comp1316_c0_seq1 comp2469_c0_seq1 comp2445_c0_seq1 comp1316_c0_seq2 comp527_c0_seq1 comp1825_c0_seq1 comp847_c0_seq1 comp1825_c0_seq1 comp1094_c0_seq1 comp2555_c0_seq1 comp685_c0_seq1 comp906_c0_seq1 comp2469_c0_seq1 comp2186_c0_seq1 comp1951_c0_seq1 comp5260_c0_seq1 comp4963_c0_seq2 comp4963_c0_seq1 comp11997_c…	K02128+K03884+K03878+K02261+K03960+K02149+K02154+K02136+K02256+K00356+K00329+K02127+K02148+K00412+K00236+K02264+K03883+K03953+K03956+K03936+K03943+K02263+K03881+K02140+K03961+K03939+K00413+K03937+K02133+K03946+K00415+K02151+K02144+K00234+K03879+K03955+K03964+K03951+K02266+K03882+K00235+K03940+K03880+K00417+K03934+K03950+K02146+K02147+K00237+K03935+K03963+K02258+K03962+K00411+K01507+K11726+K03662+…
Purine metabolism	map00230	468	comp13942_c0_seq1 comp25403_c0_seq1 comp20358_c0_seq1 comp23064_c0_seq1 comp11029_c0_seq1 comp22054_c0_seq1 comp12655_c0_seq1 comp18044_c0_seq1 comp8101_c0_seq1 comp12046_c0_seq1 comp23144_c0_seq1 comp21126_c0_seq1 comp23404_c0_seq2 comp23404_c0_seq1 comp12170_c0_seq1 comp14678_c0_seq1 comp12534_c0_seq2 comp12534_c0_seq1 comp27991_c0_seq1 comp10824_c0_seq1 comp13839_c0_seq2 comp13839_c0_seq1 comp…	K03010+K08049+K03006+K01587+K00942+K00856+K01952+K01768+K02320+K13763+K03026+K03011+K03002+K11787+K01081+K00962+K00106+K03022+K10808+K02324+K01120+K10807+K01769+K12323+K07127+K01511+K01509+K02327+K00940+K08042+K03021+K03008+K02999+K03016+K03018+K03000+K01756+K03504+K00602+K03506+K01939+K03783+K01466+K01488+K03027+K03019+K03009+K02328+K03015+K02685+K00939+K03014+K00873+K03020+K01518+K02326+K03013+…
Caffeine metabolism	map00232	1	comp15692_c0_seq1	K00106+K00365+K07409
Alanine, aspartate and glutamate metabolism	map00250	440	comp11795_c0_seq1 comp18064_c0_seq1 comp12372_c0_seq1 comp16190_c0_seq1 comp16678_c0_seq1 comp7499_c0_seq1 comp9183_c0_seq1 comp8629_c0_seq1 comp13124_c0_seq1 comp14949_c0_seq1 comp17679_c0_seq1 comp21028_c0_seq1 comp13829_c0_seq1 comp5438_c0_seq2 comp5438_c0_seq1 comp26736_c0_seq1 comp23279_c0_seq1 comp7223_c0_seq1 comp9123_c0_seq1 comp11370_c0_seq1 comp15820_c0_seq1 comp19760_c0_seq1 comp13280_…	K00272+K00294+K00264+K01755+K01425+K11540+K01756+K01953+K01915+K01940+K01939+K00261+K13524+K01580+K00814+K00764+K00820+K00813+K00139
Glycine, serine and threonine metabolism	map00260	375	comp17367_c0_seq1 comp10883_c0_seq1 comp11795_c0_seq1 comp18064_c0_seq1 comp12372_c0_seq1 comp16190_c0_seq1 comp16678_c0_seq1 comp7499_c0_seq1 comp9183_c0_seq1 comp8629_c0_seq1 comp13124_c0_seq1 comp14949_c0_seq1 comp30227_c0_seq1 comp14564_c0_seq1 comp15537_c0_seq1 comp12766_c0_seq1 comp14373_c0_seq1 comp26295_c0_seq1 comp4642_c0_seq1 comp18076_c0_seq1 comp10539_c0_seq1 comp14316_c0_seq1 comp760…	K00272+K00314+K00108+K01620+K00865+K00831+K00643+K00058+K00382+K00600+K00552+K00281+K01758+K01697+K00639
Cysteine and methionine metabolism	map00270	83	comp31918_c0_seq1 comp21993_c0_seq1 comp23914_c0_seq1 comp23343_c0_seq1 comp18091_c0_seq1 comp24469_c0_seq1 comp14685_c0_seq1 comp18809_c0_seq1 comp17246_c0_seq1 comp19034_c0_seq1 comp15500_c0_seq1 comp22514_c0_seq1 comp17929_c0_seq1 comp16775_c0_seq1 comp16669_c0_seq1 comp21818_c0_seq1 comp11287_c0_seq1 comp10669_c0_seq1 comp12697_c0_seq1 comp19040_c0_seq1 comp28765_c0_seq1 comp18074_c0_seq1 com…	K00456+K09880+K00016+K00558+K08967+K08964+K01611+K01251+K00789+K00772+K01758+K01697+K00797+K00813+K00547+K00802+K01738+K01011
Valine, leucine and isoleucine degradation	map00280	79	comp8800_c0_seq1 comp24311_c0_seq1 comp11484_c0_seq3 comp11576_c0_seq1 comp11926_c0_seq1 comp17330_c0_seq2 comp9060_c0_seq1 comp17330_c0_seq1 comp2039_c0_seq2 comp1541_c0_seq2 comp1541_c0_seq1 comp1541_c0_seq2 comp1541_c0_seq1 comp4592_c0_seq2 comp4592_c0_seq1 comp2091_c0_seq2 comp2091_c0_seq1 comp2039_c0_seq4 comp2039_c0_seq6 comp2042_c0_seq1 comp3487_c0_seq1 comp1179_c0_seq1 comp2039_c0_seq1 co…	K00232+K01969+K00020+K09699+K07508+K00022+K00128+K00249+K01968+K00166+K01027+K09478+K00626+K00382+K00157+K13524+K05607+K07515+K00253+K00248+K08683+K00033+K01640+K07511+K00140+K07509+K00167+K01692+K00826+K05605+K01641
Valine, leucine and isoleucine biosynthesis	map00290	34	comp15178_c0_seq1 comp24183_c0_seq1 comp18849_c0_seq1 comp23676_c0_seq1 comp22377_c0_seq1 comp30281_c0_seq1 comp27814_c0_seq1 comp19306_c0_seq1 comp22136_c0_seq1 comp30457_c0_seq1 comp1314_c0_seq1 comp1314_c0_seq4 comp15298_c0_seq1 comp15298_c0_seq2 comp3120_c0_seq3 comp5772_c0_seq1 comp6770_c0_seq1 comp5772_c0_seq1 comp3464_c0_seq1 comp2528_c0_seq1 comp1314_c0_seq4 comp1314_c0_seq1 comp3120_c0_s…	K01869+K01873+K00161+K01870+K00162+K00826
Lysine biosynthesis	map00300	5	comp17666_c0_seq1 comp21111_c0_seq1 comp4087_c0_seq3 comp4087_c0_seq2 comp4087_c0_seq1	K00142+K00816+K00825+K00290+K00291+K00292
Lysine degradation	map00310	134	comp12121_c0_seq1 comp20431_c0_seq1 comp14055_c0_seq1 comp19908_c0_seq1 comp14274_c0_seq1 comp25810_c0_seq1 comp30300_c0_seq1 comp13116_c0_seq1 comp10319_c0_seq1 comp9988_c0_seq1 comp21092_c0_seq1 comp14295_c0_seq1 comp21451_c0_seq1 comp21451_c0_seq2 comp17666_c0_seq1 comp27261_c0_seq1 comp18612_c0_seq1 comp12295_c0_seq1 comp16585_c0_seq1 comp22156_c0_seq1 comp26133_c0_seq1 comp17756_c0_seq1 comp…	K11433+K00142+K00164+K06101+K11423+K11422+K00658+K11421+K00816+K00825+K11427+K11424+K00022+K00128+K11425+K00471+K00626+K00290+K00291+K00292+K11420+K07515+K11429+K11703+K11419+K07511+K11428+K01423+K13647+K01692+K00252
Arginine and proline metabolism	map00330	458	comp11795_c0_seq1 comp18064_c0_seq1 comp12372_c0_seq1 comp16190_c0_seq1 comp16678_c0_seq1 comp7499_c0_seq1 comp9183_c0_seq1 comp8629_c0_seq1 comp13124_c0_seq1 comp14949_c0_seq1 comp30227_c0_seq1 comp14564_c0_seq1 comp15537_c0_seq1 comp12766_c0_seq1 comp14373_c0_seq1 comp26295_c0_seq1 comp4642_c0_seq1 comp18076_c0_seq1 comp10539_c0_seq1 comp14316_c0_seq1 comp7600_c0_seq1 comp22438_c0_seq1 comp1767…	K00272+K00294+K01426+K00472+K01755+K00286+K01425+K00318+K01436+K00933+K13253+K01915+K00128+K01940+K01611+K00261+K01581+K11142+K00657+K01476+K00797+K00813+K00934+K00802+K00819+K12657
Histidine metabolism	map00340	38	comp17186_c0_seq1 comp23497_c0_seq1 comp14886_c0_seq1 comp28003_c0_seq1 comp16707_c0_seq1 comp17466_c0_seq1 comp1541_c0_seq2 comp1541_c0_seq1 comp1541_c0_seq2 comp1541_c0_seq1 comp2091_c0_seq2 comp2091_c0_seq1 comp4177_c0_seq1 comp2601_c0_seq1 comp2601_c0_seq1 comp4858_c0_seq1 comp2601_c0_seq1 comp2091_c0_seq2 comp2091_c0_seq1 comp15743_c0_seq1 comp14548_c0_seq1 comp47_c1_seq3 comp47_c1_seq2 comp…	K00599+K00128+K00129+K01593
Tyrosine metabolism	map00350	83	comp25753_c0_seq1 comp25113_c0_seq1 comp17186_c0_seq1 comp23497_c0_seq1 comp20329_c0_seq1 comp14886_c0_seq1 comp28003_c0_seq1 comp15341_c0_seq1 comp16707_c0_seq1 comp17466_c0_seq1 comp14018_c0_seq1 comp12601_c0_seq1 comp199_c0_seq1 comp4258_c0_seq1 comp2091_c0_seq2 comp2091_c0_seq1 comp6634_c0_seq2 comp6634_c0_seq1 comp1378_c0_seq1 comp2691_c0_seq2 comp2691_c0_seq1 comp4177_c0_seq1 comp2691_c0_se…	K00451+K00680+K00505+K00799+K00599+K00501+K01555+K00157+K00129+K01800+K00686+K00431+K01593+K07253+K00813+K00121+K00503
Phenylalanine metabolism	map00360	87	comp12151_c0_seq1 comp17666_c0_seq1 comp12905_c0_seq1 comp3352_c0_seq2 comp14189_c0_seq1 comp10267_c0_seq1 comp7128_c0_seq1 comp11915_c0_seq1 comp3042_c0_seq1 comp1165_c0_seq1 comp199_c0_seq1 comp2091_c0_seq2 comp2091_c0_seq1 comp12932_c0_seq1 comp18386_c0_seq1 comp2008_c0_seq1 comp9056_c0_seq1 comp9723_c0_seq2 comp2020_c0_seq1 comp1928_c0_seq1 comp1928_c0_seq2 comp571_c0_seq3 comp2559_c0_seq2 co…	K01426+K01904+K00500+K00129+K00430+K01593+K07253+K00813+K11188
Tryptophan metabolism	map00380	99	comp1541_c0_seq2 comp1541_c0_seq1 comp1541_c0_seq2 comp1541_c0_seq1 comp2091_c0_seq2 comp2091_c0_seq1 comp12932_c0_seq1 comp18386_c0_seq1 comp2008_c0_seq1 comp9056_c0_seq1 comp9723_c0_seq2 comp2020_c0_seq1 comp1928_c0_seq1 comp1928_c0_seq2 comp571_c0_seq3 comp2559_c0_seq2 comp2559_c0_seq1 comp1621_c0_seq1 comp1529_c0_seq2 comp1529_c0_seq1 comp6953_c0_seq1 comp10185_c0_seq1 comp1034_c0_seq1 comp21…	K01867+K01426+K00164+K00502+K00816+K00825+K00453+K03781+K00022+K00128+K00626+K00157+K00486+K01432+K01556+K07515+K07511+K00669+K01593+K08079+K00834+K01692+K00252+K07409+K07408
beta-Alanine metabolism	map00410	55	comp8800_c0_seq1 comp24311_c0_seq1 comp11484_c0_seq3 comp2039_c0_seq2 comp1541_c0_seq2 comp1541_c0_seq1 comp1541_c0_seq2 comp1541_c0_seq1 comp2653_c0_seq1 comp2091_c0_seq2 comp2091_c0_seq1 comp2039_c0_seq4 comp2039_c0_seq6 comp2039_c0_seq1 comp2601_c0_seq1 comp2601_c0_seq1 comp8927_c0_seq1 comp1176_c0_seq1 comp2653_c0_seq1 comp3309_c0_seq1 comp1176_c0_seq1 comp4259_c0_seq1 comp2133_c0_seq2 comp21…	K00232+K00128+K00249+K00207+K01464+K01431+K13524+K01580+K07515+K07511+K00797+K00802+K01692+K05605
Taurine and hypotaurine metabolism	map00430	4	comp5689_c0_seq1 comp6891_c0_seq1 comp16517_c0_seq1 comp3402_c0_seq1	K00456+K00681+K01594+K01580+K10712
Selenoamino acid metabolism	map00450	37	comp17186_c0_seq1 comp23497_c0_seq1 comp14886_c0_seq1 comp28003_c0_seq1 comp19042_c0_seq1 comp12337_c0_seq1 comp16707_c0_seq1 comp17466_c0_seq1 comp16533_c0_seq1 comp18887_c0_seq1 comp1906_c0_seq1 comp590_c0_seq1 comp1593_c0_seq1 comp4177_c0_seq1 comp6992_c0_seq2 comp6992_c0_seq1 comp1078_c0_seq1 comp1593_c0_seq1 comp15743_c0_seq1 comp14548_c0_seq1 comp47_c1_seq3 comp47_c1_seq2 comp47_c1_seq1 com…	K00599+K01874+K01251+K00681+K00789+K01758+K01697+K01008+K13811+K01738
Cyanoamino acid metabolism	map00460	65	comp19879_c0_seq1 comp12932_c0_seq1 comp18386_c0_seq1 comp2008_c0_seq1 comp9056_c0_seq1 comp9723_c0_seq2 comp2020_c0_seq1 comp1928_c0_seq1 comp1928_c0_seq2 comp571_c0_seq3 comp2559_c0_seq2 comp2559_c0_seq1 comp1621_c0_seq1 comp1529_c0_seq2 comp1529_c0_seq1 comp6953_c0_seq1 comp10185_c0_seq1 comp1034_c0_seq1 comp2187_c0_seq1 comp2292_c0_seq1 comp3235_c0_seq1 comp11977_c0_seq1 comp6863_c0_seq1 comp…	K01426+K05350+K00600+K00681
D-Glutamine and D-glutamate metabolism	map00471	3	comp13917_c0_seq1 comp13135_c0_seq1 comp779_c0_seq1	K01425+K00261
D-Arginine and D-ornithine metabolism	map00472	346	comp11795_c0_seq1 comp18064_c0_seq1 comp12372_c0_seq1 comp16190_c0_seq1 comp16678_c0_seq1 comp7499_c0_seq1 comp9183_c0_seq1 comp8629_c0_seq1 comp13124_c0_seq1 comp14949_c0_seq1 comp30227_c0_seq1 comp14564_c0_seq1 comp15537_c0_seq1 comp12766_c0_seq1 comp14373_c0_seq1 comp26295_c0_seq1 comp4642_c0_seq1 comp18076_c0_seq1 comp10539_c0_seq1 comp14316_c0_seq1 comp7600_c0_seq1 comp22438_c0_seq1 comp1767…	K00272
Starch and sucrose metabolism	map00500	118	comp26066_c0_seq1 comp26967_c0_seq1 comp3068_c0_seq1 comp19871_c0_seq1 comp19879_c0_seq1 comp4944_c0_seq1 comp9376_c0_seq1 comp10714_c0_seq1 comp13865_c0_seq1 comp9104_c0_seq1 comp15997_c0_seq1 comp4991_c0_seq1 comp13686_c0_seq1 comp13515_c0_seq1 comp14191_c0_seq1 comp16563_c0_seq1 comp7345_c0_seq1 comp19242_c0_seq1 comp13603_c0_seq1 comp17270_c0_seq1 comp15409_c0_seq1 comp22800_c0_seq1 comp26216…	K00012+K01187+K05350+K00699+K00697+K01087+K00693+K01195+K01194+K12316+K01196+K00844+K01810+K00700+K00963+K12317+K00688+K01084+K08678+K01203+K12047+K01176+K01835
N-Glycan biosynthesis	map00510	63	comp22249_c0_seq1 comp10293_c0_seq1 comp19508_c0_seq1 comp15860_c0_seq1 comp28895_c0_seq1 comp7329_c0_seq1 comp22543_c0_seq1 comp11088_c0_seq1 comp3062_c0_seq1 comp1014_c0_seq1 comp2536_c0_seq1 comp3912_c0_seq2 comp3912_c0_seq1 comp5332_c0_seq1 comp8842_c0_seq1 comp11552_c0_seq1 comp6046_c0_seq1 comp935_c0_seq1 comp21459_c0_seq1 comp20922_c0_seq1 comp6936_c0_seq1 comp7992_c0_seq1 comp16691_c0_seq…	K01231+K00738+K07432+K01001+K00736+K01230+K03849+K07968+K07966+K00726+K03848+K07967+K12670+K12667+K05546+K12666+K01228+K00753+K03846+K00717+K07151+K03844+K12669+K12668+K03850+K00721+K09659+K03842+K03845+K00729+K00902+K07252+K03847+K07441+K03843+K06316
Other glycan degradation	map00511	22	comp15688_c0_seq1 comp29776_c0_seq1 comp17035_c0_seq1 comp11264_c0_seq1 comp17527_c0_seq1 comp14712_c0_seq1 comp9536_c0_seq1 comp3258_c0_seq2 comp3258_c0_seq3 comp2956_c0_seq1 comp10252_c0_seq1 comp2956_c0_seq1 comp473_c1_seq2 comp3258_c0_seq1 comp11617_c0_seq1 comp17300_c0_seq1 comp5840_c0_seq1 comp3740_c0_seq1 comp5421_c0_seq1 comp6315_c0_seq1 comp14449_c0_seq1 comp3258_c0_seq1	K12373+K12311+K01227+K01192+K01201+K12309+K01191+K01444+K01206
Amino sugar and nucleotide sugar metabolism	map00520	81	comp21993_c0_seq1 comp23914_c0_seq1 comp27209_c0_seq1 comp14154_c0_seq1 comp13148_c0_seq1 comp13148_c0_seq2 comp15532_c0_seq1 comp4944_c0_seq1 comp9376_c0_seq1 comp9536_c0_seq1 comp8081_c0_seq1 comp22543_c0_seq1 comp1911_c0_seq2 comp1911_c0_seq1 comp737_c0_seq1 comp1102_c0_seq1 comp6791_c0_seq2 comp6791_c0_seq1 comp1273_c0_seq1 comp827_c0_seq1 comp3258_c0_seq2 comp3258_c0_seq3 comp1024_c0_seq1 co…	K01183+K00012+K12373+K00698+K01784+K01840+K00326+K00844+K01711+K01185+K01639+K01810+K00965+K01836+K02377+K02564+K00963+K05304+K00820+K00849+K00621+K00884+K01443+K08678+K01809+K00966+K00972+K01835
Polyketide sugar unit biosynthesis	map00523	1	comp1903_c0_seq1	K01710
Butirosin and neomycin biosynthesis	map00524	6	comp4944_c0_seq1 comp9376_c0_seq1 comp1174_c1_seq2 comp1174_c1_seq1 comp1174_c1_seq2 comp1174_c1_seq1	K00844
Glycosaminoglycan degradation	map00531	39	comp14375_c0_seq1 comp13832_c0_seq1 comp13350_c0_seq1 comp15739_c0_seq1 comp11695_c0_seq1 comp15030_c0_seq1 comp29021_c0_seq1 comp29323_c0_seq1 comp33356_c0_seq1 comp10588_c0_seq1 comp9536_c0_seq1 comp16621_c0_seq1 comp25800_c0_seq1 comp29741_c0_seq1 comp3258_c0_seq2 comp3258_c0_seq3 comp3323_c0_seq1 comp3323_c0_seq1 comp3573_c0_seq1 comp2135_c0_seq1 comp10228_c0_seq1 comp3258_c0_seq1 comp10655_c…	K12373+K01197+K01195+K01565+K10532+K01135+K07965+K12309+K01205+K01137+K07964
Glycosaminoglycan biosynthesis - chondroitin sulfate	map00532	23	comp23961_c0_seq1 comp14469_c0_seq1 comp20669_c0_seq1 comp12878_c0_seq1 comp24502_c0_seq1 comp28216_c0_seq1 comp14156_c0_seq1 comp12803_c0_seq1 comp12803_c0_seq2 comp17531_c0_seq1 comp12672_c0_seq1 comp12989_c0_seq1 comp22370_c0_seq1 comp19527_c0_seq1 comp5996_c0_seq1 comp6225_c0_seq2 comp6225_c0_seq1 comp4140_c0_seq2 comp4140_c0_seq1 comp2194_c0_seq3 comp2194_c0_seq2 comp7078_c0_seq1 comp5990_c0…	K13499+K00747+K00771+K00733+K10158+K03419+K01017+K00734+K00735
Glycosaminoglycan biosynthesis - keratan sulfate	map00533	2	comp7329_c0_seq1 comp7122_c0_seq1	K07969+K07968+K07966+K07967+K00717+K09664+K00741
Glycosaminoglycan biosynthesis - heparan sulfate	map00534	23	comp13981_c0_seq1 comp28273_c0_seq1 comp21017_c0_seq1 comp16763_c0_seq1 comp13268_c0_seq1 comp17778_c0_seq1 comp17959_c0_seq1 comp20669_c0_seq1 comp12878_c0_seq1 comp24502_c0_seq1 comp28216_c0_seq1 comp14156_c0_seq1 comp12886_c0_seq1 comp7166_c0_seq1 comp2696_c0_seq1 comp4381_c0_seq1 comp866_c0_seq1 comp17826_c0_seq1 comp3161_c0_seq1 comp7896_c0_seq1 comp4216_c0_seq1 comp4864_c0_seq1 comp5990_c0_…	K02366+K02577+K02367+K00771+K00733+K10158+K01793+K02370+K02514+K00734+K00735
Glycerolipid metabolism	map00561	92	comp14502_c0_seq1 comp17133_c0_seq1 comp17912_c0_seq1 comp16857_c0_seq1 comp26215_c0_seq1 comp21238_c0_seq1 comp9837_c0_seq1 comp20296_c0_seq1 comp9849_c0_seq1 comp9631_c0_seq1 comp9631_c0_seq2 comp14598_c0_seq1 comp23824_c0_seq1 comp25297_c0_seq1 comp11241_c0_seq1 comp18266_c0_seq1 comp11989_c0_seq1 comp21596_c0_seq1 comp1541_c0_seq2 comp1541_c0_seq1 comp1541_c0_seq2 comp1541_c0_seq1 comp2091_c0…	K01080+K13506+K00011+K01046+K00864+K01189+K00865+K00863+K00901+K00002+K00128+K01059+K01058+K11155+K09881+K13509+K11160+K12298+K13517+K00629+K13534+K13523
Glycosylphosphatidylinositol(GPI)-anchor biosynthesis	map00563	36	comp8127_c0_seq1 comp21845_c0_seq1 comp26637_c0_seq1 comp13526_c0_seq1 comp10815_c0_seq1 comp7063_c0_seq3 comp10586_c0_seq1 comp22747_c0_seq1 comp21794_c0_seq1 comp11073_c0_seq1 comp14488_c0_seq1 comp22747_c0_seq1 comp15993_c0_seq1 comp8538_c0_seq1 comp2332_c0_seq1 comp8072_c0_seq1 comp3667_c0_seq1 comp4369_c0_seq1 comp8666_c0_seq1 comp3286_c0_seq1 comp3286_c0_seq2 comp2332_c0_seq1 comp8964_c0_se…	K03857+K07542+K03860+K05287+K05288+K05285+K03859+K05293+K05291+K05283+K05286+K07541+K03434+K03861+K05284+K03858+K05289+K05290+K05292+K05294+K05310
Glycerophospholipid metabolism	map00564	184	comp14502_c0_seq1 comp22013_c0_seq1 comp15681_c0_seq1 comp8846_c0_seq1 comp21238_c0_seq1 comp14018_c0_seq1 comp12601_c0_seq1 comp19295_c0_seq1 comp23936_c0_seq1 comp25297_c0_seq1 comp13519_c0_seq1 comp10392_c0_seq1 comp18146_c0_seq1 comp6690_c0_seq1 comp16391_c0_seq1 comp8217_c0_seq1 comp11942_c0_seq1 comp6026_c0_seq1 comp8782_c0_seq1 comp6800_c0_seq1 comp19406_c0_seq1 comp14156_c0_seq1 comp14626…	K01080+K13506+K01115+K00680+K01046+K01047+K13511+K00994+K00894+K00866+K13516+K00901+K06129+K00111+K01058+K01049+K06130+K00968+K13509+K00006+K13514+K00995+K00993+K00649+K08729+K01126+K13515+K00981+K00967+K13644+K13517+K00629+K08744+K00999+K13523+K01613
Ether lipid metabolism	map00565	26	comp14502_c0_seq1 comp22013_c0_seq1 comp15681_c0_seq1 comp20137_c0_seq1 comp5935_c0_seq1 comp26590_c0_seq1 comp14854_c0_seq1 comp10791_c0_seq1 comp11760_c0_seq1 comp2634_c0_seq1 comp5834_c0_seq1 comp2902_c1_seq1 comp22912_c0_seq1 comp23070_c0_seq1 comp4598_c0_seq1 comp10716_c0_seq1 comp11274_c0_seq1 comp4598_c0_seq1 comp10934_c0_seq1 comp5962_c0_seq1 comp6427_c0_seq1 comp12679_c0_seq1 comp19399_c…	K01080+K01115+K01047+K01062+K00994+K00993+K13644+K00803
Arachidonic acid metabolism	map00590	27	comp15681_c0_seq1 comp15018_c0_seq1 comp24214_c0_seq1 comp17893_c0_seq1 comp904_c0_seq1 comp5058_c0_seq1 comp904_c0_seq1 comp730_c0_seq1 comp5354_c0_seq1 comp8395_c0_seq1 comp22912_c0_seq1 comp2624_c0_seq1 comp5246_c0_seq1 comp1869_c0_seq1 comp31722_c0_seq1 comp4233_c0_seq1 comp5283_c0_seq1 comp10716_c0_seq1 comp6451_c0_seq1 comp4802_c0_seq1 comp2805_c0_seq1 comp6891_c0_seq1 comp16517_c0_seq1 com…	K01047+K08726+K00432+K01254+K00079+K00681+K00081+K00084+K00089+K00212+K07422+K07413+K07412+K05309
Linoleic acid metabolism	map00591	129	comp819_c0_seq1 comp14190_c0_seq1 comp26896_c0_seq1 comp30139_c0_seq1 comp15681_c0_seq1 comp11957_c0_seq1 comp18355_c0_seq1 comp1056_c0_seq1 comp1056_c0_seq1 comp1454_c0_seq2 comp1596_c0_seq1 comp1874_c0_seq1 comp1454_c0_seq1 comp4844_c0_seq1 comp2584_c0_seq1 comp16307_c0_seq1 comp21502_c0_seq1 comp19697_c0_seq1 comp2378_c0_seq3 comp4036_c0_seq1 comp1339_c1_seq1 comp541_c0_seq1 comp16843_c0_seq1 …	K07424+K00100+K01047+K07413+K07409
alpha-Linolenic acid metabolism	map00592	34	comp15681_c0_seq1 comp21238_c0_seq1 comp8800_c0_seq1 comp24311_c0_seq1 comp11484_c0_seq3 comp18266_c0_seq1 comp11989_c0_seq1 comp21596_c0_seq1 comp2039_c0_seq2 comp2039_c0_seq4 comp2039_c0_seq6 comp2039_c0_seq1 comp6854_c0_seq2 comp6854_c0_seq1 comp5322_c0_seq1 comp6475_c0_seq1 comp11020_c0_seq1 comp3432_c0_seq1 comp5038_c0_seq1 comp7088_c0_seq1 comp982_c0_seq1 comp3884_c0_seq1 comp2788_c0_seq1 c…	K01046+K01047+K00232+K10226+K00249+K01058
Sphingolipid metabolism	map00600	39	comp14502_c0_seq1 comp19234_c0_seq1 comp20173_c0_seq1 comp23566_c0_seq1 comp8926_c0_seq1 comp20951_c0_seq1 comp20164_c0_seq1 comp26215_c0_seq1 comp17610_c0_seq1 comp24472_c0_seq1 comp16605_c0_seq1 comp10515_c0_seq1 comp841_c0_seq1 comp2148_c0_seq1 comp3557_c0_seq1 comp1606_c0_seq1 comp841_c0_seq1 comp1606_c0_seq1 comp3318_c0_seq1 comp2062_c0_seq1 comp473_c1_seq2 comp4399_c0_seq1 comp2902_c1_seq1 …	K01080+K04716+K04717+K12351+K01189+K12350+K07553+K04712+K01441+K12349+K01201+K00654+K12309+K01634+K04718+K04628+K04714+K04708+K00720+K12353
Glycosphingolipid biosynthesis - lacto and neolacto series	map00601	7	comp9110_c0_seq1 comp5924_c0_seq1 comp7329_c0_seq1 comp3581_c0_seq1 comp7947_c0_seq1 comp8950_c0_seq1 comp7122_c0_seq1	K07969+K07820+K03877+K07968+K07966+K07967+K03766+K07632+K07819+K07635+K00716+K07633+K00741
Glycosphingolipid biosynthesis - globo series	map00603	15	comp26215_c0_seq1 comp9110_c0_seq1 comp5924_c0_seq1 comp9536_c0_seq1 comp1606_c0_seq1 comp3258_c0_seq2 comp3258_c0_seq3 comp1606_c0_seq1 comp3258_c0_seq1 comp11617_c0_seq1 comp5840_c0_seq1 comp6315_c0_seq1 comp14449_c0_seq1 comp3258_c0_seq1 comp21984_c0_seq1	K12373+K01204+K01189+K03877
Glycosphingolipid biosynthesis - ganglio series	map00604	9	comp9536_c0_seq1 comp3258_c0_seq2 comp3258_c0_seq3 comp3258_c0_seq1 comp11617_c0_seq1 comp5840_c0_seq1 comp6315_c0_seq1 comp14449_c0_seq1 comp3258_c0_seq1	K12373+K03372+K12309
Pyruvate metabolism	map00620	78	comp13621_c0_seq1 comp17133_c0_seq1 comp17912_c0_seq1 comp23343_c0_seq1 comp12022_c0_seq1 comp13873_c0_seq1 comp5355_c0_seq1 comp1541_c0_seq2 comp1541_c0_seq1 comp1541_c0_seq2 comp1541_c0_seq1 comp2091_c0_seq2 comp2091_c0_seq1 comp497_c0_seq2 comp9419_c0_seq1 comp1905_c0_seq4 comp1905_c0_seq3 comp1905_c0_seq2 comp1905_c0_seq1 comp11032_c0_seq2 comp11032_c0_seq1 comp15108_c0_seq1 comp1238_c0_seq2 …	K00627+K00011+K00026+K00016+K11262+K00161+K00025+K00128+K00029+K01958+K00626+K01069+K00382+K00049+K00015+K01007+K00873+K00162+K01512+K01759+K01895+K01638+K00102+K01596
Glyoxylate and dicarboxylate metabolism	map00630	21	comp14598_c0_seq1 comp8491_c0_seq1 comp2714_c0_seq1 comp1187_c0_seq1 comp6030_c0_seq1 comp388_c0_seq3 comp388_c0_seq2 comp5278_c0_seq2 comp5278_c0_seq1 comp8636_c0_seq1 comp8636_c0_seq1 comp6030_c0_seq1 comp3802_c0_seq1 comp8620_c0_seq1 comp6030_c0_seq1 comp1187_c0_seq1 comp8118_c0_seq1 comp8491_c0_seq1 comp8118_c0_seq1 comp6468_c0_seq1 comp6468_c0_seq2	K00026+K00865+K00025+K11517+K01647+K01681+K00049+K00015+K01432+K00288+K01638+K13403+K01816
Propanoate metabolism	map00640	60	comp23343_c0_seq1 comp8800_c0_seq1 comp24311_c0_seq1 comp11484_c0_seq3 comp2039_c0_seq2 comp1541_c0_seq2 comp1541_c0_seq1 comp1541_c0_seq2 comp1541_c0_seq1 comp2091_c0_seq2 comp2091_c0_seq1 comp2039_c0_seq4 comp2039_c0_seq6 comp3043_c0_seq1 comp497_c0_seq2 comp9419_c0_seq1 comp1905_c0_seq4 comp1905_c0_seq3 comp1905_c0_seq2 comp1905_c0_seq1 comp11032_c0_seq2 comp11032_c0_seq1 comp2039_c0_seq1 comp…	K00016+K00232+K11262+K00128+K00249+K00626+K13524+K07515+K01899+K07511+K00140+K01900+K01895+K01692+K05605
Butanoate metabolism	map00650	49	comp26896_c0_seq1 comp30139_c0_seq1 comp11957_c0_seq1 comp18355_c0_seq1 comp17666_c0_seq1 comp4592_c0_seq2 comp4592_c0_seq1 comp2042_c0_seq1 comp3430_c0_seq1 comp3487_c0_seq1 comp1874_c0_seq1 comp1314_c0_seq1 comp1314_c0_seq4 comp3087_c0_seq1 comp8927_c0_seq1 comp1874_c0_seq1 comp2733_c0_seq2 comp2733_c0_seq1 comp2161_c0_seq2 comp2161_c0_seq1 comp2042_c0_seq1 comp4259_c0_seq1 comp2133_c0_seq2 com…	K00100+K01896+K00161+K00022+K01027+K00626+K13524+K01580+K07515+K00248+K00162+K01640+K07511+K00109+K00019+K00139+K01692+K01641
One carbon pool by folate	map00670	13	comp27302_c0_seq1 comp18897_c0_seq1 comp15320_c0_seq1 comp15736_c0_seq1 comp25489_c0_seq1 comp8636_c0_seq1 comp8636_c0_seq1 comp3462_c0_seq2 comp3462_c0_seq1 comp244_c4_seq1 comp3462_c0_seq1 comp7025_c0_seq1 comp29133_c0_seq1	K00289+K11787+K00604+K00602+K00600+K00560+K00287+K00288+K00297+K13403+K01934
Riboflavin metabolism	map00740	104	comp12887_c0_seq1 comp8935_c0_seq1 comp12928_c0_seq1 comp16766_c0_seq1 comp14164_c0_seq1 comp28151_c0_seq1 comp12911_c0_seq1 comp23520_c0_seq1 comp16878_c0_seq1 comp6593_c0_seq1 comp18090_c0_seq1 comp8847_c0_seq1 comp10694_c0_seq1 comp16207_c0_seq1 comp14833_c0_seq1 comp16876_c0_seq1 comp7603_c0_seq1 comp8076_c0_seq1 comp16550_c0_seq1 comp13531_c0_seq1 comp18795_c0_seq1 comp17817_c0_seq1 comp1309…	K01104+K01078+K00505+K00953+K01112
Vitamin B6 metabolism	map00750	4	comp2034_c0_seq1 comp5765_c0_seq1 comp12126_c0_seq1 comp11072_c0_seq1	K00831+K00157+K00275+K00868
Nicotinate and nicotinamide metabolism	map00760	41	comp12170_c0_seq1 comp14678_c0_seq1 comp12534_c0_seq2 comp12534_c0_seq1 comp21595_c0_seq1 comp14681_c0_seq1 comp25337_c0_seq1 comp20188_c0_seq1 comp13683_c0_seq1 comp13245_c0_seq1 comp9979_c0_seq1 comp15775_c0_seq1 comp13587_c0_seq1 comp3971_c0_seq1 comp3971_c0_seq1 comp11342_c0_seq1 comp1430_c0_seq2 comp1430_c0_seq1 comp1514_c0_seq1 comp5716_c0_seq1 comp3306_c0_seq1 comp4838_c0_seq1 comp25367_c0…	K01081+K00763+K01950+K10524+K00858+K03783+K00157+K00323+K06210+K01239
Pantothenate and CoA biosynthesis	map00770	14	comp17409_c0_seq1 comp5038_c0_seq1 comp1176_c0_seq1 comp4889_c0_seq1 comp3309_c0_seq1 comp1176_c0_seq1 comp5038_c0_seq1 comp3309_c0_seq1 comp20475_c0_seq1 comp3445_c0_seq1 comp9965_c0_seq1 comp3445_c0_seq1 comp4085_c0_seq1 comp4580_c0_seq1	K09680+K00859+K00207+K01464+K08069+K01431+K01922+K01598+K00826+K02318
Biotin metabolism	map00780	4	comp965_c0_seq1 comp2759_c0_seq2 comp5852_c0_seq1 comp4818_c0_seq1	K01435+K01942+K01423
Lipoic acid metabolism	map00785	3	comp12248_c0_seq1 comp9152_c0_seq2 comp9152_c0_seq1	K10105+K03644+K03801
Folate biosynthesis	map00790	12	comp1299_c0_seq1 comp4374_c0_seq1 comp4374_c0_seq1 comp2945_c0_seq1 comp7733_c0_seq1 comp9996_c0_seq1 comp10944_c0_seq1 comp3889_c0_seq1 comp2899_c0_seq1 comp2899_c0_seq2 comp2899_c0_seq4 comp23190_c0_seq1	K01077+K01307+K00287+K01495+K00357+K01737+K01930+K00072
Retinol metabolism	map00830	184	comp819_c0_seq1 comp14190_c0_seq1 comp26896_c0_seq1 comp30139_c0_seq1 comp26066_c0_seq1 comp9104_c0_seq1 comp15997_c0_seq1 comp4991_c0_seq1 comp13686_c0_seq1 comp13515_c0_seq1 comp14191_c0_seq1 comp16563_c0_seq1 comp7345_c0_seq1 comp19242_c0_seq1 comp13603_c0_seq1 comp17270_c0_seq1 comp15409_c0_seq1 comp22800_c0_seq1 comp26216_c0_seq1 comp9104_c0_seq1 comp18176_c0_seq1 comp1056_c0_seq1 comp2747_c…	K07424+K11153+K00699+K00515+K11152+K11151+K07249+K11147+K11155+K11160+K00121+K07413+K07412+K07409+K07408+K11158
Porphyrin and chlorophyll metabolism	map00860	986	comp15940_c0_seq1 comp16848_c0_seq1 comp9395_c0_seq1 comp19839_c0_seq1 comp24392_c0_seq1 comp26066_c0_seq1 comp33510_c0_seq1 comp9189_c0_seq1 comp9189_c0_seq2 comp14171_c0_seq1 comp12681_c0_seq1 comp19234_c0_seq1 comp20173_c0_seq1 comp23566_c0_seq1 comp8926_c0_seq1 comp20951_c0_seq1 comp20164_c0_seq1 comp16454_c0_seq1 comp5263_c0_seq1 comp8061_c0_seq1 comp12517_c0_seq1 comp17788_c0_seq1 comp13333…	K01772+K01885+K00231+K00699+K01599+K01195+K01698+K00522+K00643+K01881+K00228+K01764+K05901+K02257+K01749+K01719+K00510+K02259
Limonene and pinene degradation	map00903	78	comp28078_c0_seq1 comp14018_c0_seq1 comp12601_c0_seq1 comp1541_c0_seq2 comp1541_c0_seq1 comp6549_c0_seq1 comp1541_c0_seq2 comp1541_c0_seq1 comp1056_c0_seq1 comp4258_c0_seq1 comp2091_c0_seq2 comp2091_c0_seq1 comp1378_c0_seq1 comp1454_c0_seq1 comp4844_c0_seq1 comp2601_c0_seq1 comp2601_c0_seq1 comp8927_c0_seq1 comp1378_c0_seq1 comp5197_c0_seq2 comp5197_c0_seq1 comp4844_c0_seq1 comp4259_c0_seq1 comp2…	K00517+K00680+K00128+K07515+K00686+K07511+K01692
Nitrogen metabolism	map00910	72	comp13124_c0_seq1 comp14949_c0_seq1 comp17679_c0_seq1 comp21028_c0_seq1 comp13829_c0_seq1 comp5438_c0_seq2 comp5438_c0_seq1 comp26736_c0_seq1 comp23279_c0_seq1 comp7223_c0_seq1 comp9123_c0_seq1 comp11370_c0_seq1 comp15820_c0_seq1 comp19760_c0_seq1 comp13280_c0_seq1 comp19563_c0_seq1 comp24408_c0_seq1 comp12344_c0_seq1 comp18075_c0_seq1 comp14785_c0_seq1 comp8558_c0_seq1 comp18868_c0_seq1 comp1242…	K01672+K01743+K01673+K00264+K01425+K01953+K01915+K00261+K01758
Metabolism of xenobiotics by cytochrome P450	map00980	191	comp819_c0_seq1 comp14190_c0_seq1 comp26066_c0_seq1 comp25113_c0_seq1 comp20329_c0_seq1 comp15341_c0_seq1 comp9104_c0_seq1 comp15997_c0_seq1 comp4991_c0_seq1 comp13686_c0_seq1 comp13515_c0_seq1 comp14191_c0_seq1 comp16563_c0_seq1 comp7345_c0_seq1 comp19242_c0_seq1 comp13603_c0_seq1 comp17270_c0_seq1 comp15409_c0_seq1 comp22800_c0_seq1 comp26216_c0_seq1 comp9104_c0_seq1 comp18176_c0_seq1 comp1056_…	K07424+K00699+K00799+K00310+K00078+K00129+K01800+K01253+K00089+K00212+K00121+K07413+K07412+K07409+K07408
Insect hormone biosynthesis	map00981	9	comp1217_c0_seq2 comp1217_c0_seq1 comp1217_c0_seq2 comp1217_c0_seq1 comp1211_c0_seq1 comp9879_c0_seq1 comp8131_c0_seq1 comp14248_c0_seq1 comp4502_c0_seq1	K10719+K10723+K10722+K01063+K10720
Drug metabolism - cytochrome P450	map00982	189	comp819_c0_seq1 comp14190_c0_seq1 comp6348_c0_seq1 comp26066_c0_seq1 comp25113_c0_seq1 comp8159_c0_seq1 comp11944_c0_seq1 comp20329_c0_seq1 comp15341_c0_seq1 comp9104_c0_seq1 comp15997_c0_seq1 comp4991_c0_seq1 comp13686_c0_seq1 comp13515_c0_seq1 comp14191_c0_seq1 comp16563_c0_seq1 comp7345_c0_seq1 comp19242_c0_seq1 comp13603_c0_seq1 comp17270_c0_seq1 comp15409_c0_seq1 comp22800_c0_seq1 comp26216_…	K07424+K00485+K00699+K00799+K00310+K00157+K00129+K01800+K00121+K07414+K07413+K07412+K07409
Drug metabolism - other enzymes	map00983	275	comp819_c0_seq1 comp14190_c0_seq1 comp26066_c0_seq1 comp32356_c0_seq1 comp19128_c0_seq1 comp18571_c0_seq1 comp9104_c0_seq1 comp15997_c0_seq1 comp4991_c0_seq1 comp13686_c0_seq1 comp13515_c0_seq1 comp14191_c0_seq1 comp16563_c0_seq1 comp7345_c0_seq1 comp19242_c0_seq1 comp13603_c0_seq1 comp17270_c0_seq1 comp15409_c0_seq1 comp22800_c0_seq1 comp26216_c0_seq1 comp9104_c0_seq1 comp18176_c0_seq1 comp15692…	K07424+K00106+K00699+K01195+K03927+K01044+K13421+K01050+K00207+K01464+K01431+K00757+K01489+K00857+K01951+K00876+K00088+K01519
Biosynthesis of unsaturated fatty acids	map01040	41	comp8348_c0_seq2 comp16901_c0_seq1 comp8348_c0_seq1 comp11957_c0_seq1 comp18355_c0_seq1 comp8800_c0_seq1 comp24311_c0_seq1 comp11484_c0_seq3 comp2039_c0_seq2 comp2313_c0_seq1 comp2039_c0_seq4 comp2039_c0_seq6 comp12858_c0_seq1 comp15407_c0_seq1 comp5458_c0_seq1 comp1238_c0_seq2 comp1238_c0_seq1 comp8523_c0_seq1 comp11760_c0_seq1 comp1008_c0_seq3 comp1008_c0_seq2 comp1008_c0_seq1 comp2039_c0_seq1 …	K00507+K00232+K00044+K10251+K10226+K00249+K07515+K10258+K07753+K10703+K10203
