# Supplementary material for: Exploring the Midgut Transcriptome and Brush Border Membrane Vesicle Proteome of the Rice Stem Borer, Chilo suppressalis (Walker)
Source: PLoS One. 2012 May 29;7(5):e38151. doi: 10.1371/journal.pone.0038151 (PMC3362559; doi:10.1371/journal.pone.0038151)
Supplement: Table S2 — Pfam domain search of Chilo suppressalis midgut sequences. (XLS) [file pone.0038151.s003.xls]

## Sheet: res
Pfam accession	Pfam domain description	Number of occurrence in midgut
PF00096.20	Zinc finger, C2H2 type	542
PF00400.26	WD domain, G-beta repeat	394
PF00069.19	Protein kinase domain	152
PF00076.16	RNA recognition motif. (a.k.a. RRM, RBD, or RNP domain)	149
PF00078.21	Reverse transcriptase (RNA-dependent DNA polymerase)	130
PF07679.10	Immunoglobulin I-set domain	108
PF00135.22	Carboxylesterase family	99
PF00560.27	Leucine Rich Repeat	95
PF00435.15	Spectrin repeat	93
PF00089.20	Trypsin	84
PF00083.18	Sugar (and other) transporter	83
PF07690.10	Major Facilitator Superfamily	81
PF00153.21	Mitochondrial carrier protein	79
PF00067.16	Cytochrome P450	70
PF12796.1	Ankyrin repeats (3 copies)	70
PF01826.11	Trypsin Inhibitor like cysteine rich domain	62
PF00106.19	short chain dehydrogenase	62
PF00071.16	Ras family	61
PF00271.25	Helicase conserved C-terminal domain	60
PF12799.1	Leucine Rich repeats (2 copies)	57
PF01607.18	Chitin binding Peritrophin-A domain	53
PF00270.23	DEAD/DEAH box helicase	49
PF00412.16	LIM domain	45
PF00013.23	KH domain	45
PF00501.22	AMP-binding enzyme	45
PF12874.1	Zinc-finger of C2H2 type	44
PF00515.22	Tetratricopeptide repeat	42
PF00004.23	ATPase family associated with various cellular activities (AAA)	38
PF03372.17	Endonuclease/Exonuclease/phosphatase family	37
PF00079.14	Serpin (serine protease inhibitor)	36
PF00005.21	ABC transporter	36
PF00201.12	UDP-glucoronosyl and UDP-glucosyl transferase	34
PF00018.22	SH3 domain	34
PF00036.26	EF hand	34
PF00240.17	Ubiquitin family	33
PF00226.25	DnaJ domain	32
PF00246.1	Zinc carboxypeptidase	31
PF00443.23	Ubiquitin carboxyl-terminal hydrolase	30
PF00595.18	PDZ domain (Also known as DHR or GLGF)	30
PF00665.20	Integrase core domain	30
PF07714.1	Protein tyrosine kinase	29
PF00041.15	Fibronectin type III domain	29
PF00650.14	CRAL/TRIO domain	29
PF00651.25	BTB/POZ domain	29
PF00179.1	Ubiquitin-conjugating enzyme	28
PF00168.24	C2 domain	28
PF01433.1	Peptidase family M1	27
PF00085.14	Thioredoxin	26
PF00232.12	Glycosyl hydrolase family 1	26
PF00009.21	Elongation factor Tu GTP binding domain	26
PF00514.17	Armadillo/beta-catenin-like repeat	26
PF00098.17	Zinc knuckle	25
PF00397.20	WW domain	24
PF00379.17	Insect cuticle protein	24
PF00307.25	Calponin homology (CH) domain	24
PF00151.1	Lipase	23
PF00505.13	HMG (high mobility group) box	23
PF06585.5	Haemolymph juvenile hormone binding protein (JHBP)	23
PF00664.17	ABC transporter transmembrane region	23
PF00097.19	Zinc finger, C3HC4 type (RING finger)	22
PF00063.15	Myosin head (motor domain)	22
PF00057.12	Low-density lipoprotein receptor domain class A	22
PF07648.9	Kazal-type serine protease inhibitor domain	22
PF00011.15	Hsp20/alpha crystallin family	22
PF00023.24	Ankyrin repeat	22
PF00248.15	Aldo/keto reductase family	22
PF07727.8	Reverse transcriptase (RNA-dependent DNA polymerase)	21
PF10601.3	LITAF-like zinc ribbon domain	21
PF00010.20	Helix-loop-helix DNA-binding domain	21
PF00566.12	TBC domain	20
PF00169.23	PH domain	20
PF00626.16	Gelsolin repeat	20
PF00149.22	Calcineurin-like phosphoesterase	20
PF00191.14	Annexin	20
PF00335.14	Tetraspanin family	19
PF00017.18	SH2 domain	19
PF00227.1	Proteasome subunit	19
PF00628.23	PHD-finger	19
PF00053.18	Laminin EGF-like (Domains III and V)	19
PF02798.14	Glutathione S-transferase, N-terminal domain	19
PF10545.3	Alcohol dehydrogenase transcription factor Myb/SANT-like	19
PF00022.13	Actin	19
PF01490.12	Transmembrane amino acid transporter protein	18
PF00118.18	TCP-1/cpn60 chaperonin family	18
PF00012.14	Hsp70 protein	18
PF00043.19	Glutathione S-transferase, C-terminal domain	18
PF00122.14	E1-E2 ATPase	18
PF00171.1	Aldehyde dehydrogenase family	18
PF01602.14	Adaptin N terminal region	18
PF00627.25	UBA/TS-N domain	17
PF00133.16	tRNA synthetases class I (I, L, M and V)	17
PF01344.19	Kelch motif	17
PF00328.1	Histidine phosphatase superfamily (branch 2)	17
PF00632.19	HECT-domain (ubiquitin-transferase)	17
PF00155.15	Aminotransferase class I and II	17
PF08238.6	Sel1 repeat	16
PF00415.12	Regulator of chromosome condensation (RCC1) repeat	16
PF00102.21	Protein-tyrosine phosphatase	16
PF04827.8	Plant transposon protein	16
PF01423.16	LSM domain	16
PF00059.15	Lectin C-type domain	16
PF02958.14	Domain of unknown function (DUF227)	16
PF00160.15	Cyclophilin type peptidyl-prolyl cis-trans isomerase/CLD	16
PF00439.19	Bromodomain	16
PF07776.9	Zinc-finger associated domain (zf-AD)	15
PF01290.14	Thymosin beta-4 family	15
PF00176.17	SNF2 family N-terminal domain	15
PF00061.17	Lipocalin / cytosolic fatty-acid binding protein family	15
PF01055.20	Glycosyl hydrolases family 31	15
PF00704.22	Glycosyl hydrolases family 18	15
PF03144.19	Elongation factor Tu domain 2	15
PF00035.19	Double-stranded RNA binding motif	15
PF00028.11	Cadherin domain	15
PF00561.1	alpha/beta hydrolase fold	15
PF12697.1	Alpha/beta hydrolase family	15
PF00567.18	Tudor domain	14
PF00685.21	Sulfotransferase domain	14
PF00621.14	RhoGEF domain	14
PF00481.15	Protein phosphatase 2C	14
PF00493.17	MCM2/3/5 family	14
PF00046.23	Homeobox domain	14
PF00378.14	Enoyl-CoA hydratase/isomerase family	14
PF02244.10	Carboxypeptidase activation peptide	14
PF02535.16	ZIP Zinc transporter	13
PF05485.6	THAP domain	13
PF00856.22	SET domain	13
PF11901.2	Protein of unknown function (DUF3421)	13
PF00454.21	Phosphatidylinositol 3- and 4-kinase	13
PF01399.21	PCI domain	13
PF00112.17	Papain family cysteine protease	13
PF01436.15	NHL repeat	13
PF00104.24	Ligand-binding domain of nuclear hormone receptor	13
PF00045.13	Hemopexin	13
PF00373.12	FERM central domain	13
PF00173.22	Cytochrome b5-like Heme/Steroid binding domain	13
PF00888.16	Cullin family	13
PF00245.14	Alkaline phosphatase	13
PF00583.18	Acetyltransferase (GNAT) family	13
PF08449.5	UAA transporter family	12
PF00091.19	Tubulin/FtsZ family, GTPase domain	12
PF02803.12	Thiolase, C-terminal domain	12
PF00450.16	Serine carboxypeptidase	12
PF03189.7	Protein of unknown function, DUF270	12
PF01370.15	NAD dependent epimerase/dehydratase family	12
PF00557.1	Metallopeptidase family M24	12
PF00612.21	IQ calmodulin-binding motif	12
PF12661.1	Human growth factor-like EGF	12
PF01151.12	GNS1/SUR4 family	12
PF00839.11	Cysteine rich repeat	12
PF04969.10	CS domain	12
PF00125.18	Core histone H2A/H2B/H3/H4	12
PF00571.22	CBS domain	12
PF00025.15	ADP-ribosylation factor family	12
PF00001.15	7 transmembrane receptor (rhodopsin family)	12
PF12171.2	Zinc-finger double-stranded RNA-binding	11
PF00107.20	Zinc-binding dehydrogenase	11
PF01044.13	Vinculin family	11
PF01204.12	Trehalase	11
PF00108.1	Thiolase, N-terminal domain	11
PF00899.15	ThiF family	11
PF06582.6	Repeat of unknown function (DUF1136)	11
PF00787.18	PX domain	11
PF01189.11	NOL1/NOP2/sun family	11
PF00050.15	Kazal-type serine protease inhibitor domain	11
PF03392.7	Insect pheromone-binding family, A10/OS-D	11
PF01585.17	G-patch domain	11
PF00852.13	Glycosyltransferase family 10 (fucosyltransferase)	11
PF00630.13	Filamin/ABP280 repeat	11
PF00676.14	Dehydrogenase E1 component	11
PF03184.13	DDE superfamily endonuclease	11
PF00027.23	Cyclic nucleotide-binding domain	11
PF00170.15	bZIP transcription factor	11
PF00128.18	Alpha amylase, catalytic domain	11
PF00887.13	Acyl CoA binding protein	11
PF00642.18	Zinc finger C-x8-C-x5-C-x3-H type (and similar)	10
PF01496.13	V-type ATPase 116kDa subunit family	10
PF00261.14	Tropomyosin	10
PF00884.17	Sulfatase	10
PF01145.19	SPFH domain / Band 7 family	10
PF00209.12	Sodium:neurotransmitter symporter family	10
PF00075.18	RNase H	10
PF00637.14	Region in Clathrin and VPS	10
PF00638.12	RanBP1 domain	10
PF01437.19	Plexin repeat	10
PF02171.11	Piwi domain	10
PF01569.15	PAP2 superfamily	10
PF00293.1	NUDIX domain	10
PF02854.13	MIF4G domain	10
PF03022.10	Major royal jelly protein	10
PF00467.23	KOW motif	10
PF00850.13	Histone deacetylase domain	10
PF05699.8	hAT family dimerisation domain	10
PF01926.17	GTPase of unknown function	10
PF00743.13	Flavin-binding monooxygenase-like	10
PF12937.1	F-box-like	10
PF00929.18	Exonuclease	10
PF07974.7	EGF-like domain	10
PF00134.17	Cyclin, N-terminal domain	10
PF01391.12	Collagen triple helix repeat (20 copies)	10
PF01217.14	Clathrin adaptor complex small chain	10
PF07716.9	Basic region leucine zipper	10
PF03098.9	Animal haem peroxidase	10
PF00324.15	Amino acid permease	10
PF00441.1	Acyl-CoA dehydrogenase, C-terminal domain	10
PF01061.18	ABC-2 type transporter	10
PF00458.14	WHEP-TRS domain	9
PF02809.14	Ubiquitin interaction motif	9
PF02036.11	SCP-2 sterol transfer family	9
PF00536.24	SAM domain (Sterile alpha motif)	9
PF07992.8	Pyridine nucleotide-disulphide oxidoreductase	9
PF00806.13	Pumilio-family RNA binding repeat	9
PF00348.11	Polyprenyl synthetase	9
PF00589.16	Phage integrase family	9
PF04083.10	Partial alpha/beta-hydrolase lipase region	9
PF05380.7	Pao retrotransposon peptidase	9
PF01237.12	Oxysterol-binding protein	9
PF00249.25	Myb-like DNA-binding domain	9
PF01398.15	Mov34/MPN/PAD-1 family	9
PF07993.6	Male sterility protein	9
PF01007.14	Inward rectifier potassium channel	9
PF00653.15	Inhibitor of Apoptosis domain	9
PF00372.13	Hemocyanin, copper containing domain	9
PF00702.1	haloacid dehalogenase-like hydrolase	9
PF00625.15	Guanylate kinase	9
PF00732.13	GMC oxidoreductase	9
PF05199.7	GMC oxidoreductase	9
PF00320.21	GATA zinc finger	9
PF01363.15	FYVE zinc finger	9
PF00254.22	FKBP-type peptidyl-prolyl cis-trans isomerase	9
PF00498.20	FHA domain	9
PF02990.10	Endomembrane protein 70	9
PF00062.14	C-type lysozyme/alpha-lactalbumin family	9
PF00656.1	Caspase domain	9
PF01302.19	CAP-Gly domain	9
PF07645.9	Calcium-binding EGF domain	9
PF00339.23	Arrestin (or S-antigen), N-terminal domain	9
PF01553.15	Acyltransferase	9
PF02770.13	Acyl-CoA dehydrogenase, middle domain	9
PF02148.13	Zn-finger in ubiquitin-hydrolases and other protein	8
PF00105.12	Zinc finger, C4 type (two domains)	8
PF07653.11	Variant SH3 domain	8
PF03953.11	Tubulin C-terminal domain	8
PF00152.14	tRNA synthetases class II (D, K and N)	8
PF01498.12	Transposase	8
PF00405.11	Transferrin	8
PF03357.15	Snf7	8
PF05739.13	SNARE domain	8
PF05577.6	Serine carboxypeptidase S28	8
PF00636.20	RNase3 domain	8
PF04998.11	RNA polymerase Rpb1, domain 5	8
PF12678.1	RING-H2 zinc finger	8
PF00318.14	Ribosomal protein S2	8
PF00620.21	RhoGAP domain	8
PF10584.3	Proteasome subunit A N-terminal signature	8
PF00432.15	Prenyltransferase and squalene oxidase repeat	8
PF05970.8	PIF1-like helicase	8
PF00130.16	Phorbol esters/diacylglycerol binding domain (C1 domain)	8
PF01546.22	Peptidase family M20/M25/M40	8
PF07717.10	Oligonucleotide/oligosaccharide-binding (OB)-fold	8
PF02493.14	MORN repeat	8
PF03062.13	MBOAT family	8
PF08212.6	Lipocalin-like domain	8
PF00225.17	Kinesin motor domain	8
PF03723.8	Hemocyanin, ig-like domain	8
PF01532.1	Glycosyl hydrolase family 47	8
PF02181.17	Formin Homology 2 Domain	8
PF00370.15	FGGY family of carbohydrate kinases, N-terminal domain	8
PF02782.10	FGGY family of carbohydrate kinases, C-terminal domain	8
PF09379.4	FERM N-terminal domain	8
PF03188.10	Eukaryotic cytochrome b561	8
PF06441.6	Epoxide hydrolase N terminus	8
PF00782.14	Dual specificity phosphatase, catalytic domain	8
PF01556.12	DnaJ C terminal domain	8
PF02826.13	D-isomer specific 2-hydroxyacid dehydrogenase, NAD binding domain	8
PF00389.24	D-isomer specific 2-hydroxyacid dehydrogenase, catalytic domain	8
PF00883.15	Cytosol aminopeptidase family, catalytic domain	8
PF01218.12	Coproporphyrinogen III oxidase	8
PF00385.18	Chromodomain	8
PF01545.15	Cation efflux family	8
PF00795.1	Carbon-nitrogen hydrolase	8
PF00132.18	Bacterial transferase hexapeptide (six repeats)	8
PF01401.12	Angiotensin-converting enzyme	8
PF08240.6	Alcohol dehydrogenase GroES-like domain	8
PF00211.14	Adenylate and Guanylate cyclase catalytic domain	8
PF01756.13	Acyl-CoA oxidase	8
PF00002.18	7 transmembrane receptor (Secretin family)	8
PF02872.12	5'-nucleotidase, C-terminal domain	8
PF01138.15	3' exoribonuclease family, domain 1	8
PF05253.6	U11-48K-like CHHC zinc finger	7
PF01359.12	Transposase	7
PF02779.18	Transketolase, pyrimidine binding domain	7
PF01582.14	TIR domain	7
PF00086.12	Thyroglobulin type-1 repeat	7
PF07719.11	Tetratricopeptide repeat	7
PF03221.10	Tc5 transposase DNA-binding domain	7
PF01805.14	Surp module	7
PF00916.14	Sulfate transporter family	7
PF08450.6	SMP-30/Gluconolaconase/LRE-like region	7
PF01403.13	Sema domain	7
PF02889.10	Sec63 Brl domain	7
PF03489.11	Saposin-like type B, region 2	7
PF05184.9	Saposin-like type B, region 1	7
PF02755.9	RPEL repeat	7
PF12032.2	Regulatory CLIP domain of proteinases	7
PF02463.13	RecF/RecN/SMC N terminal domain	7
PF04055.15	Radical SAM superfamily	7
PF01412.12	Putative GTPase activating protein for Arf	7
PF01239.16	Protein prenyltransferase alpha subunit repeat	7
PF03564.9	Protein of unknown function (DUF1759)	7
PF04193.8	PQ loop repeat	7
PF01522.15	Polysaccharide deacetylase	7
PF05193.15	Peptidase M16 inactive domain	7
PF07687.8	Peptidase dimerisation domain	7
PF00175.15	Oxidoreductase NAD-binding domain	7
PF05817.8	Oligosaccharyltransferase subunit Ribophorin II	7
PF01336.19	OB-fold nucleic acid binding domain	7
PF03031.12	NLI interacting factor-like phosphatase	7
PF00753.21	Metallo-beta-lactamase superfamily	7
PF00058.11	Low-density lipoprotein receptor repeat class B	7
PF02373.16	JmjC domain	7
PF00180.14	Isocitrate/isopropylmalate dehydrogenase	7
PF00876.12	Innexin	7
PF00183.12	Hsp90 protein	7
PF03722.8	Hemocyanin, all-alpha domain	7
PF04408.17	Helicase associated domain (HA2)	7
PF00535.20	Glycosyl transferase family 2	7
PF00251.14	Glycosyl hydrolases family 32 N-terminal domain	7
PF00723.1	Glycosyl hydrolases family 15	7
PF00728.16	Glycosyl hydrolase family 20, catalytic domain	7
PF01593.18	Flavin containing amine oxidoreductase	7
PF00487.18	Fatty acid desaturase	7
PF01105.18	emp24/gp25L/p24 family/GOLD	7
PF01207.11	Dihydrouridine synthase (Dus)	7
PF05679.10	Chondroitin N-acetylgalactosaminyltransferase	7
PF00755.1	Choline/Carnitine o-acyltransferase	7
PF07707.9	BTB And C-terminal Kelch	7
PF04427.12	Brix domain	7
PF05953.6	Allatostatin	7
PF00578.15	AhpC/TSA family	7
PF02771.10	Acyl-CoA dehydrogenase, N-terminal domain	7
PF00569.11	Zinc finger, ZZ type	6
PF09588.4	YqaJ-like viral recombinase domain	6
PF09336.4	Vps4 C terminal oligomerisation domain	6
PF00790.13	VHS domain	6
PF02902.13	Ulp1 protease family, C-terminal catalytic domain	6
PF00789.14	UBX domain	6
PF00579.19	tRNA synthetases class I (W and Y)	6
PF09334.5	tRNA synthetases class I (M)	6
PF00749.15	tRNA synthetases class I (E and Q), catalytic domain	6
PF00587.19	tRNA synthetase class II core domain (G, H, P, S and T)	6
PF00352.15	Transcription factor TFIID (or TATA-binding protein, TBP)	6
PF07534.10	TLD	6
PF02146.1	Sir2 family	6
PF03145.10	Seven in absentia protein family	6
PF10591.3	Secreted protein acidic and rich in cysteine Ca binding region	6
PF00995.17	Sec1 family	6
PF00562.22	RNA polymerase Rpb2, domain 6	6
PF01248.20	Ribosomal protein L7Ae/L30e/S12e/Gadd45 family	6
PF00581.14	Rhodanese-like domain	6
PF02218.9	Repeat in HS1/Cortactin	6
PF00615.13	Regulator of G protein signaling domain	6
PF00788.17	Ras association (RalGDS/AF-6) domain	6
PF07004.6	Protein of unknown function (DUF1309)	6
PF01851.16	Proteasome/cyclosome repeat	6
PF00326.1	Prolyl oligopeptidase family	6
PF00640.17	Phosphotyrosine interaction domain (PTB/PID)	6
PF02170.16	PAZ domain	6
PF02460.12	Patched family	6
PF03137.14	Organic Anion Transporter Polypeptide (OATP) family	6
PF02516.8	Oligosaccharyl transferase STT3 subunit	6
PF01510.19	N-acetylmuramoyl-L-alanine amidase	6
PF01576.13	Myosin tail	6
PF01753.12	MYND finger	6
PF10433.3	Mono-functional DNA-alkylating methyl methanesulfonate N-term	6
PF02221.9	ML domain	6
PF03015.13	Male sterility protein	6
PF00230.14	Major intrinsic protein	6
PF03281.8	Mab-21 protein	6
PF00362.12	Integrin, beta chain	6
PF00675.14	Insulinase (Peptidase family M16)	6
PF03770.10	Inositol polyphosphate kinase	6
PF00459.19	Inositol monophosphatase family	6
PF01008.11	Initiation factor 2 subunit family	6
PF03810.13	Importin-beta N-terminal domain	6
PF02518.20	Histidine kinase-, DNA gyrase B-, and HSP90-like ATPase	6
PF02985.16	HEAT repeat	6
PF02838.9	Glycosyl hydrolase family 20, domain 2	6
PF00814.19	Glycoprotease family	6
PF05693.7	Glycogen synthase	6
PF01728.13	FtsJ-like methyltransferase	6
PF01846.13	FF domain	6
PF03143.11	Elongation factor Tu C-terminal domain	6
PF01683.12	EB module	6
PF00350.17	Dynamin family	6
PF00684.13	DnaJ central domain	6
PF00930.15	Dipeptidyl peptidase IV (DPP IV) N-terminal region	6
PF00188.20	Cysteine-rich secretory protein family	6
PF03178.9	CPSF A subunit region	6
PF05347.9	Complex 1 protein (LYR family)	6
PF00313.16	'Cold-shock' DNA-binding domain	6
PF00241.14	Cofilin/tropomyosin-type actin-binding protein	6
PF00780.16	CNH domain	6
PF01130.15	CD36 family	6
PF00689.15	Cation transporting ATPase, C-terminus	6
PF08246.6	Cathepsin propeptide inhibitor domain (I29)	6
PF01426.12	BAH domain	6
PF00006.19	ATP synthase alpha/beta family, nucleotide-binding domain	6
PF01112.12	Asparaginase	6
PF08264.7	Anticodon-binding domain of tRNA	6
PF03129.14	Anticodon binding domain	6
PF07651.10	ANTH domain	6
PF12895.1	Anaphase-promoting complex, cyclosome, subunit 3	6
PF01979.14	Amidohydrolase family	6
PF01425.15	Amidase	6
PF00962.16	Adenosine/AMP deaminase	6
PF07728.8	AAA domain (dynein-related subfamily)	6
PF00198.17	2-oxoacid dehydrogenases acyltransferase (catalytic domain)	6
PF03171.14	2OG-Fe(II) oxygenase superfamily	6
PF00654.14	Voltage gated chloride channel	5
PF03643.9	Vacuolar protein sorting-associated protein 26	5
PF01704.12	UTP--glucose-1-phosphate uridylyltransferase	5
PF04851.9	Type III restriction enzyme, res subunit	5
PF01406.13	tRNA synthetases class I (C) catalytic domain	5
PF03839.10	Translocation protein Sec62	5
PF00229.12	TNF(Tumour Necrosis Factor) family	5
PF02466.13	Tim17/Tim22/Tim23/Pmp24 family	5
PF03134.13	TB2/DP1, HVA22 family	5
PF00957.15	Synaptobrevin	5
PF02077.9	SURF4 family	5
PF00082.16	Subtilase family	5
PF00565.11	Staphylococcal nuclease homologue	5
PF00622.22	SPRY domain	5
PF00474.11	Sodium:solute symporter family	5
PF00735.12	Septin	5
PF02037.21	SAP domain	5
PF07647.11	SAM domain (Sterile alpha motif)	5
PF00575.17	S1 RNA binding domain	5
PF05773.16	RWD domain	5
PF00773.13	RNB domain	5
PF11717.2	RNA binding activity-knot of a chromodomain	5
PF01201.16	Ribosomal protein S8e	5
PF01094.22	Receptor family ligand binding region	5
PF00282.13	Pyridoxal-dependent decarboxylase conserved domain	5
PF04950.6	Protein of unknown function (DUF663)	5
PF00433.18	Protein kinase C terminal domain	5
PF01920.14	Prefoldin subunit	5
PF01535.14	PPR repeat	5
PF08337.6	Plexin cytoplasmic RasGAP domain	5
PF00681.14	Plectin repeat	5
PF00156.21	Phosphoribosyl transferase domain	5
PF04916.7	Phospholipase B	5
PF01434.12	Peptidase family M41	5
PF04389.1	Peptidase family M28	5
PF10609.3	ParA/MinD ATPase like	5
PF02225.16	PA domain	5
PF00786.22	P21-Rho-binding domain	5
PF03813.8	Nrap protein	5
PF04734.1	Neutral/alkaline non-lysosomal ceramidase	5
PF03446.9	NAD binding domain of 6-phosphogluconate dehydrogenase	5
PF03637.11	Mob1/phocein family	5
PF01429.13	Methyl-CpG binding domain	5
PF09735.3	Membrane-associated apoptosis protein	5
PF11277.2	Mediator complex subunit 24 N-terminal	5
PF03200.10	Mannosyl oligosaccharide glucosidase	5
PF02847.11	MA3 domain	5
PF02210.18	Laminin G domain	5
PF00014.17	Kunitz/Bovine pancreatic trypsin inhibitor domain	5
PF04762.6	IKI3 family	5
PF01485.15	IBR domain	5
PF00808.17	Histone-like transcription factor (CBF/NF-Y) and archaeal histone	5
PF00300.1	Histidine phosphatase superfamily (branch 1)	5
PF03727.10	Hexokinase	5
PF00403.20	Heavy-metal-associated domain	5
PF04849.7	HAP1 N-terminal conserved region	5
PF12710.1	haloacid dehalogenase-like hydrolase	5
PF02893.14	GRAM domain	5
PF00503.14	G-protein alpha subunit	5
PF00534.14	Glycosyl transferases group 1	5
PF01501.14	Glycosyl transferase family 8	5
PF00462.18	Glutaredoxin	5
PF00310.1	Glutamine amidotransferases class-II	5
PF01392.16	Fz domain	5
PF00274.13	Fructose-bisphosphate aldolase class-I	5
PF00250.12	Fork head domain	5
PF00611.17	Fes/CIP4, and EFC/F-BAR homology domain	5
PF09380.4	FERM C-terminal PH-like domain	5
PF06268.7	Fascin domain	5
PF04750.8	FAR-17a/AIG1-like protein	5
PF07393.5	Exocyst complex component Sec10	5
PF00178.16	Ets-domain	5
PF03764.12	Elongation factor G, domain IV	5
PF00679.18	Elongation factor G C-terminus	5
PF07528.8	DZF domain	5
PF00136.15	DNA polymerase family B	5
PF01769.10	Divalent cation transporter	5
PF00781.18	Diacylglycerol kinase catalytic domain	5
PF08766.5	DEK C terminal domain	5
PF00531.16	Death domain	5
PF05994.5	Cytoplasmic Fragile-X interacting family	5
PF02984.13	Cyclin, C-terminal domain	5
PF10557.3	Cullin protein neddylation domain	5
PF04145.9	Ctr copper transporter family	5
PF10417.3	C-terminal domain of 1-Cys peroxiredoxin	5
PF00080.14	Copper/zinc superoxide dismutase (SODC)	5
PF06419.5	Conserved oligomeric complex COG6	5
PF12662.1	Complement Clr-like EGF-like	5
PF01066.15	CDP-alcohol phosphatidyltransferase	5
PF00402.12	Calponin family repeat	5
PF08726.4	Ca2+ insensitive EF hand	5
PF00364.16	Biotin-requiring enzyme	5
PF12706.1	Beta-lactamase superfamily domain	5
PF02138.12	Beige/BEACH domain	5
PF03114.12	BAR domain	5
PF00137.15	ATP synthase subunit C	5
PF02874.17	ATP synthase alpha/beta family, beta-barrel domain	5
PF01400.18	Astacin (Peptidase family M12A)	5
PF02752.16	Arrestin (or S-antigen), C-terminal domain	5
PF00202.15	Aminotransferase class-III	5
PF01757.16	Acyltransferase family	5
PF00725.16	3-hydroxyacyl-CoA dehydrogenase, C-terminal domain	5
PF00100.17	Zona pellucida-like domain	4
PF04841.7	Vps16, N-terminal region	4
PF00094.19	von Willebrand factor type D domain	4
PF03635.11	Vacuolar protein sorting-associated protein 35	4
PF12755.1	Vacuolar 14 Fab1-binding region	4
PF04564.9	U-box domain	4
PF10408.3	Ubiquitin elongating factor core	4
PF01088.15	Ubiquitin carboxyl-terminal hydrolase, family 1	4
PF01409.14	tRNA synthetases class II core domain (F)	4
PF01411.13	tRNA synthetases class II (A)	4
PF00750.13	tRNA synthetases class I (R)	4
PF08626.5	Transport protein Trs120 or TRAPPC9, TRAPP II complex subunit	4
PF01096.12	Transcription factor S-II (TFIIS)	4
PF02953.9	Tim10/DDP family zinc finger	4
PF04858.7	TH1 protein	4
PF01026.15	TatD related DNase	4
PF02198.10	Sterile alpha motif (SAM)/Pointed domain	4
PF00999.15	Sodium/hydrogen exchanger family	4
PF01699.18	Sodium/calcium exchanger protein	4
PF07525.10	SOCS box	4
PF12352.2	Snare region anchored in the vesicle membrane C-terminus	4
PF04811.9	Sec23/Sec24 trunk domain	4
PF04815.9	Sec23/Sec24 helical domain	4
PF03803.9	Scramblase	4
PF04997.6	RNA polymerase Rpb1, domain 1	4
PF04563.9	RNA polymerase beta subunit	4
PF03947.12	Ribosomal Proteins L2, C-terminal domain	4
PF00338.16	Ribosomal protein S10p/S20e	4
PF00572.12	Ribosomal protein L13	4
PF06325.7	Ribosomal protein L11 methyltransferase (PrmA)	4
PF02867.1	Ribonucleotide reductase, barrel domain	4
PF00472.14	RF-1 domain	4
PF10044.3	Retinal tissue protein	4
PF02134.15	Repeat in ubiquitin-activating (UBA) protein	4
PF00617.13	RasGEF domain	4
PF00070.21	Pyridine nucleotide-disulphide oxidoreductase	4
PF01866.11	Putative diphthamide synthesis protein	4
PF03371.9	PRP38 family	4
PF04818.7	Protein of unknown function, DUF618	4
PF11938.2	Protein of unknown function (DUF3456)	4
PF06862.6	Protein of unknown function (DUF1253)	4
PF06650.6	Protein of unknown function (DUF1162)	4
PF13001.1	Proteasome stabiliser	4
PF00854.15	POT family	4
PF01048.14	Phosphorylase superfamily	4
PF02879.10	Phosphoglucomutase/phosphomannomutase, alpha/beta/alpha domain II	4
PF02878.10	Phosphoglucomutase/phosphomannomutase, alpha/beta/alpha domain I	4
PF00365.14	Phosphofructokinase	4
PF01504.12	Phosphatidylinositol-4-phosphate 5-Kinase	4
PF02121.12	Phosphatidylinositol transfer protein	4
PF01161.14	Phosphatidylethanolamine-binding protein	4
PF04882.6	Peroxin-3	4
PF01432.14	Peptidase family M3	4
PF00805.16	Pentapeptide repeats (8 copies)	4
PF03130.10	PBS lyase HEAT-like repeat	4
PF03792.7	PBC domain	4
PF00483.17	Nucleotidyl transferase	4
PF09531.4	Nucleoporin protein Ndc1-Nup	4
PF02136.14	Nuclear transport factor 2 (NTF2) domain	4
PF04147.6	Nop14-like family	4
PF05071.10	NADH ubiquinone oxidoreductase subunit NDUFA12	4
PF00784.11	MyTH4 domain	4
PF02736.13	Myosin N-terminal SH3-like domain	4
PF01853.12	MOZ/SAS family	4
PF02738.12	Molybdopterin-binding domain of aldehyde dehydrogenase	4
PF03166.8	MH2 domain	4
PF08241.6	Methyltransferase domain	4
PF12847.1	Methyltransferase domain	4
PF03194.9	LUC7 N_terminus	4
PF08235.7	LNS2 (Lipin/Ned1/Smp2)	4
PF04791.10	LMBR1-like membrane protein	4
PF08513.5	LisH	4
PF05383.11	La domain	4
PF05804.6	Kinesin-associated protein (KAP)	4
PF00520.25	Ion transport protein	4
PF01027.14	Inhibitor of apoptosis-promoting Bax1	4
PF00368.12	Hydroxymethylglutaryl-coenzyme A reductase	4
PF04438.10	HIT zinc finger	4
PF10266.3	Hereditary spastic paraplegia protein strumpellin	4
PF07052.5	Hepatocellular carcinoma-associated antigen 59	4
PF05225.10	helix-turn-helix, Psq domain	4
PF01465.14	GRIP domain	4
PF01074.16	Glycosyl hydrolases family 38 N-terminal domain	4
PF08718.5	Glycolipid transfer protein (GLTP)	4
PF01182.1	Glucosamine-6-phosphate isomerases/6-phosphogluconolactonase	4
PF05916.5	GINS complex protein	4
PF01762.15	Galactosyltransferase	4
PF00337.16	Galactoside-binding lectin	4
PF04500.10	FLYWCH zinc finger domain	4
PF02259.17	FAT domain	4
PF12248.2	Farnesoic acid 0-methyl transferase	4
PF00667.14	FAD binding domain	4
PF01565.17	FAD binding domain	4
PF08389.6	Exportin 1-like protein	4
PF03016.9	Exostosin family	4
PF01417.14	ENTH domain	4
PF02020.12	eIF4-gamma/eIF5/eIF2-epsilon	4
PF04157.10	EAP30/Vps36 family	4
PF02319.14	E2F/DP family winged-helix DNA-binding domain	4
PF03028.9	Dynein heavy chain and region D6 of dynein motor	4
PF03368.8	Double stranded RNA binding domain	4
PF08954.5	Domain of unknown function (DUF1900)	4
PF01223.17	DNA/RNA non-specific endonuclease	4
PF01131.14	DNA topoisomerase	4
PF04003.6	Dip2/Utp12 Family	4
PF01180.15	Dihydroorotate dehydrogenase	4
PF01712.13	Deoxynucleoside kinase	4
PF02141.15	DENN (AEX-3) domain	4
PF05093.7	Cytokine-induced anti-apoptosis inhibitor 1, Fe-S biogenesis	4
PF02628.9	Cytochrome oxidase assembly protein	4
PF00383.1	Cytidine and deoxycytidylate deaminase zinc-binding region	4
PF02845.10	CUE domain	4
PF03029.11	Conserved hypothetical ATP binding protein	4
PF06209.7	Cofactor of BRCA1 (COBRA1)	4
PF00549.13	CoA-ligase	4
PF01394.14	Clathrin propeller repeat	4
PF03600.10	Citrate transporter	4
PF10221.3	Cell cycle and development regulator	4
PF00272.13	Cecropin family	4
PF03914.11	CBF/Mak21 family	4
PF00690.20	Cation transporter/ATPase, N-terminus	4
PF00289.16	Carbamoyl-phosphate synthase L chain, N-terminal domain	4
PF02786.11	Carbamoyl-phosphate synthase L chain, ATP binding domain	4
PF04547.6	Calcium-activated chloride channel	4
PF04857.14	CAF1 family ribonuclease	4
PF12756.1	C2H2 type zinc-finger	4
PF03097.12	BRO1-like domain	4
PF00533.20	BRCA1 C Terminus (BRCT) domain	4
PF02012.14	BNR/Asp-box repeat	4
PF10996.2	Beta-Casp domain	4
PF02892.9	BED zinc finger	4
PF12781.1	ATP-binding dynein motor region D5	4
PF09668.4	Aspartyl protease	4
PF00266.1	Aminotransferase class-V	4
PF02806.12	Alpha amylase, C-terminal all-beta domain	4
PF03901.11	Alg9-like mannosyltransferase family	4
PF00406.16	Adenylate kinase	4
PF00330.14	Aconitase family (aconitate hydratase)	4
PF02737.12	3-hydroxyacyl-CoA dehydrogenase, NAD binding domain	4
PF00233.13	3'5'-cyclic nucleotide phosphodiesterase	4
PF01612.14	3'-5' exonuclease	4
PF00111.21	2Fe-2S iron-sulfur cluster binding domain	4
PF00244.14	14-3-3 protein	4
PF03367.7	ZPR1 zinc-finger domain	3
PF11789.2	Zinc-finger of the MIZ type in Nse subunit	3
PF04146.9	YT521-B-like domain	3
PF04893.11	Yip1 domain	3
PF03366.10	YEATS family	3
PF02019.12	WIF domain	3
PF00568.17	WH1 domain	3
PF08700.5	Vps51/Vps67	3
PF09325.4	Vps5 C terminal like	3
PF02204.12	Vacuolar sorting protein 9 (VPS9) domain	3
PF00580.15	UvrD/REP helicase	3
PF04192.6	Utp21 specific WD40 associated putative domain	3
PF04615.7	Utp14 protein	3
PF01139.11	Uncharacterized protein family UPF0027	3
PF10223.3	Uncharacterized conserved protein (DUF2181)	3
PF10241.3	Uncharacterized conserved protein	3
PF05216.7	UNC-50 family	3
PF10585.1	Ubiquitin-activating enzyme active site	3
PF11976.2	Ubiquitin-2 like Rad60 SUMO-like	3
PF06220.6	U1 zinc finger	3
PF12220.2	U1 small nuclear ribonucleoprotein of 70kDa MW N terminal	3
PF01663.16	Type I phosphodiesterase / nucleotide pyrophosphatase	3
PF01166.12	TSC-22/dip/bun family	3
PF00992.14	Troponin	3
PF01142.12	tRNA pseudouridine synthase D (TruD)	3
PF01746.15	tRNA (Guanine-1)-methyltransferase	3
PF04051.10	Transport protein particle (TRAPP) component	3
PF01997.10	Translin family	3
PF11987.2	Translation-initiation factor 2	3
PF01253.16	Translation initiation factor SUI1	3
PF02780.14	Transketolase, C-terminal domain	3
PF00019.14	Transforming growth factor beta like domain	3
PF00382.13	Transcription factor TFIIB repeat	3
PF09770.3	Topoisomerase II-associated protein PAT1	3
PF05154.10	TM2 domain	3
PF03798.10	TLC domain	3
PF06068.7	TIP49 C-terminus	3
PF04280.9	Tim44-like domain	3
PF00090.13	Thrombospondin type 1 domain	3
PF02824.15	TGS domain	3
PF00688.12	TGF-beta propeptide	3
PF08711.5	TFIIS helical bundle-like domain	3
PF00763.17	Tetrahydrofolate dehydrogenase/cyclohydrolase, catalytic domain	3
PF01285.12	TEA/ATTS domain family	3
PF00418.13	Tau and MAP protein, tubulin-binding repeat	3
PF00804.19	Syntaxin	3
PF04099.6	Sybindin-like family	3
PF04434.11	SWIM zinc finger	3
PF06003.6	Survival motor neuron protein (SMN)	3
PF05843.8	Suppressor of forked protein (Suf)	3
PF03567.8	Sulfotransferase family	3
PF10156.3	Subunit 17 of Mediator complex	3
PF01852.13	START domain	3
PF00588.13	SpoU rRNA Methylase family	3
PF07744.7	SPOC domain	3
PF01564.11	Spermine/spermidine synthase	3
PF04130.7	Spc97 / Spc98 family	3
PF06470.7	SMC proteins Flexible Hinge Domain	3
PF08806.5	Sep15/SelM redox domain	3
PF01369.14	Sec7 domain	3
PF08033.6	Sec23/Sec24 beta-sandwich domain	3
PF00530.12	Scavenger receptor cysteine-rich domain	3
PF11969.2	Scavenger mRNA decapping enzyme C-term binding	3
PF02199.9	Saposin A-type domain	3
PF07738.7	Sad1 / UNC-like C-terminal	3
PF02383.12	SacI homology domain	3
PF01479.19	S4 domain	3
PF03876.11	RNA polymerase Rpb7-like, N-terminal domain	3
PF01000.20	RNA polymerase Rpb3/RpoA insert domain	3
PF01193.18	RNA polymerase Rpb3/Rpb11 dimerisation domain	3
PF04565.10	RNA polymerase Rpb2, domain 3	3
PF04561.8	RNA polymerase Rpb2, domain 2	3
PF05000.11	RNA polymerase Rpb1, domain 4	3
PF04983.12	RNA polymerase Rpb1, domain 3	3
PF10390.3	RNA polymerase II elongation factor ELL	3
PF05327.5	RNA polymerase I specific transcription initiation factor RRN3	3
PF01885.10	RNA 2'-phosphotransferase, Tpt1 / KptA family	3
PF01163.16	RIO1 family	3
PF12906.1	RING-variant domain	3
PF00652.16	Ricin-type beta-trefoil lectin domain	3
PF00181.17	Ribosomal Proteins L2, RNA binding domain	3
PF00177.15	Ribosomal protein S7p/S5e	3
PF00312.16	Ribosomal protein S15	3
PF00164.19	Ribosomal protein S12	3
PF00411.13	Ribosomal protein S11	3
PF00297.16	Ribosomal protein L3	3
PF01246.14	Ribosomal protein L24e	3
PF00276.14	Ribosomal protein L23	3
PF00237.13	Ribosomal protein L22p/L17e	3
PF00687.15	Ribosomal protein L1p/L10e family	3
PF00828.13	Ribosomal protein L18e/L15	3
PF00252.12	Ribosomal protein L16p/L10e	3
PF00238.13	Ribosomal protein L14p/L23e	3
PF00861.16	Ribosomal L18p/L5e family	3
PF00268.15	Ribonucleotide reductase, small chain	3
PF01694.16	Rhomboid family	3
PF02115.11	RHO protein GDP dissociation inhibitor	3
PF02453.11	Reticulon	3
PF04641.6	Replication termination factor 2	3
PF08542.5	Replication factor C	3
PF01030.18	Receptor L domain	3
PF02145.9	Rap/ran-GAP	3
PF08652.5	RAI1 like	3
PF08423.5	Rad51	3
PF01702.12	Queuine tRNA-ribosyltransferase	3
PF00224.15	Pyruvate kinase, barrel domain	3
PF02852.16	Pyridine nucleotide-disulphide oxidoreductase, dimerisation domain	3
PF02194.9	PXA domain	3
PF01480.11	PWI domain	3
PF01588.14	Putative tRNA binding domain	3
PF10271.3	Putative transmembrane protein	3
PF01798.12	Putative snoRNA binding domain	3
PF01471.12	Putative peptidoglycan binding domain	3
PF10294.3	Putative methyltransferase	3
PF02174.11	PTB domain (IRS-1 type)	3
PF04387.8	Protein tyrosine phosphatase-like protein, PTPLA	3
PF01937.13	Protein of unknown function DUF89	3
PF05667.5	Protein of unknown function (DUF812)	3
PF05600.6	Protein of unknown function (DUF773)	3
PF04669.7	Protein of unknown function (DUF579)	3
PF12166.2	Protein of unknown function (DUF3595)	3
PF10363.3	Protein of unknown function (DUF2435)	3
PF07165.5	Protein of unknown function (DUF1397)	3
PF06702.6	Protein of unknown function (DUF1193)	3
PF05185.10	PRMT5 arginine-N-methyltransferase	3
PF08190.6	pre-RNA processing PIH1/Nop17	3
PF06807.8	Pre-mRNA cleavage complex II protein Clp1	3
PF02996.11	Prefoldin subunit	3
PF10268.3	Predicted transmembrane protein 161AB	3
PF05028.8	Poly (ADP-ribose) glycohydrolase (PARG)	3
PF04515.6	Plasma-membrane choline transporter	3
PF00792.18	Phosphoinositide 3-kinase C2	3
PF00342.1	Phosphoglucose isomerase	3
PF02880.10	Phosphoglucomutase/phosphomannomutase, alpha/beta/alpha domain III	3
PF00294.18	pfkB family carbohydrate kinase	3
PF05648.8	Peroxisomal biogenesis factor 11 (PEX11)	3
PF00717.17	Peptidase S24-like	3
PF09768.1	Peptidase M76 family	3
PF03416.13	Peptidase family C54	3
PF07722.7	Peptidase C26	3
PF01395.16	PBP/GOBP family	3
PF01734.1	Patatin-like phospholipase	3
PF02089.1	Palmitoyl protein thioesterase	3
PF02671.15	Paired amphipathic helix repeat	3
PF03985.7	Paf1	3
PF10254.3	PACS-1 cytosolic sorting protein	3
PF00174.13	Oxidoreductase molybdopterin binding domain	3
PF01408.16	Oxidoreductase family, NAD-binding Rossmann fold	3
PF07034.5	Origin recognition complex (ORC) subunit 3 N-terminus	3
PF02055.10	O-Glycosyl hydrolase family 30	3
PF01733.12	Nucleoside transporter	3
PF00334.13	Nucleoside diphosphate kinase	3
PF04121.7	Nuclear pore protein 84 / 107	3
PF10197.3	N-terminal domain of CBF1 interacting co-repressor CIR	3
PF08060.7	NOSIC (NUC001) domain	3
PF03177.8	Non-repetitive/WGA-negative nucleoporin C-terminal	3
PF03715.7	Noc2p family	3
PF08154.6	NLE (NUC135) domain	3
PF01422.11	NF-X1 type zinc finger	3
PF07177.6	Neuralized	3
PF00361.14	NADH-Ubiquinone/plastoquinone (complex I), various chains	3
PF01849.12	NAC domain	3
PF07923.7	N1221-like protein	3
PF06602.8	Myotubularin-related	3
PF03083.10	MtN3/saliva family	3
PF05063.8	MT-A70	3
PF00635.20	MSP (Major sperm protein) domain	3
PF04117.6	Mpv17 / PMP22 family	3
PF00384.16	Molybdopterin oxidoreductase	3
PF07200.7	Modifier of rudimentary (Mod(r)) protein	3
PF05047.10	Mitochondrial ribosomal protein L51 / S25 / CI-B8 domain	3
PF09731.3	Mitochondrial inner membrane protein	3
PF06701.7	Mib_herc2	3
PF03165.10	MH1 domain	3
PF02820.12	mbt repeat	3
PF00413.1	Matrixin	3
PF00917.20	MATH domain	3
PF00390.13	Malic enzyme, N-terminal domain	3
PF02615.8	Malate/L-lactate dehydrogenase	3
PF04112.7	Mak10 subunit, NatC N(alpha)-terminal acetyltransferase	3
PF01476.14	LysM domain	3
PF08366.7	LLGL2	3
PF03388.7	Legume-like lectin family	3
PF05147.7	Lanthionine synthetase C-like protein	3
PF00056.17	lactate/malate dehydrogenase, NAD binding domain	3
PF02866.1	lactate/malate dehydrogenase, alpha/beta C-terminal domain	3
PF12473.2	Kinesin protein	3
PF07646.9	Kelch motif	3
PF07693.8	KAP family P-loop domain	3
PF02375.11	jmjN domain	3
PF09360.4	Iron-binding zinc finger CDGSH type	3
PF01833.18	IPT/TIG domain	3
PF05978.10	Ion channel regulatory protein UNC-93	3
PF01749.14	Importin beta binding domain	3
PF07686.11	Immunoglobulin V-set domain	3
PF04588.7	Hypoxia induced protein conserved region	3
PF01968.12	Hydantoinase/oxoprolinase	3
PF01630.12	Hyaluronidase	3
PF02185.10	Hr1 repeat	3
PF02574.10	Homocysteine S-methyltransferase	3
PF05920.5	Homeobox KN domain	3
PF00682.13	HMGL-like	3
PF01230.1	HIT domain	3
PF08123.7	Histone methylation protein DOT1	3
PF00349.15	Hexokinase	3
PF07258.8	HCaRG protein	3
PF04670.6	Gtr1/RagA G protein conserved region	3
PF00616.13	GTPase-activator protein for Ras-like GTPase	3
PF02187.11	Growth-Arrest-Specific Protein 2 Domain	3
PF10256.3	Golgin subfamily A member 7/ERF4 family	3
PF01153.13	Glypican	3
PF09258.4	Glycosyl transferase family 64 domain	3
PF07748.7	Glycosyl hydrolases family 38 C-terminal domain	3
PF01597.13	Glycine cleavage H-protein	3
PF07915.7	Glucosidase II beta subunit-like protein	3
PF10793.3	Gloverin-like protein	3
PF00042.1	Globin	3
PF00288.20	GHMP kinases N terminal domain	3
PF10250.3	GDP-fucose protein O-fucosyltransferase	3
PF01019.15	Gamma-glutamyltranspeptidase	3
PF03227.10	Gamma interferon inducible lysosomal thiol reductase (GILT)	3
PF02709.8	Galactosyltransferase	3
PF04114.8	Gaa1-like, GPI transamidase component	3
PF08217.5	Fungal domain of unknown function (DUF1712)	3
PF00316.14	Fructose-1-6-bisphosphatase	3
PF01534.11	Frizzled/Smoothened family membrane region	3
PF02434.10	Fringe-like	3
PF00551.13	Formyl transferase	3
PF00258.19	Flavodoxin	3
PF00210.18	Ferritin-like domain	3
PF00646.27	F-box domain	3
PF04116.7	Fatty acid hydroxylase superfamily	3
PF02913.13	FAD linked oxidases, C-terminal domain	3
PF01266.18	FAD dependent oxidoreductase	3
PF01494.13	FAD binding domain	3
PF09763.3	Exocyst complex component Sec3	3
PF03081.9	Exo70 exocyst complex subunit	3
PF08662.5	Eukaryotic translation initiation factor eIF2A	3
PF01459.16	Eukaryotic porin	3
PF01652.12	Eukaryotic initiation factor 4E	3
PF10587.3	Eukaryotic elongation factor 1 beta central acidic region	3
PF00026.17	Eukaryotic aspartyl protease	3
PF01042.15	Endoribonuclease L-PSP	3
PF07970.6	Endoplasmic reticulum vesicle transporter	3
PF04137.9	Endoplasmic Reticulum Oxidoreductin 1 (ERO1)	3
PF04727.7	ELMO/CED-12 family	3
PF00736.13	EF-1 guanine nucleotide exchange domain	3
PF05454.5	Dystroglycan (Dystrophin-associated glycoprotein 1)	3
PF01221.12	Dynein light chain type 1	3
PF01031.14	Dynamin central region	3
PF09742.3	Dyggve-Melchior-Clausen syndrome protein	3
PF03942.9	DTW domain	3
PF08148.6	DSHCT (NUC185) domain	3
PF08925.5	Domain of Unknown Function (DUF1907)	3
PF07984.6	Domain of unknown function (DUF1693)	3
PF03619.10	Domain of unknown function	3
PF01873.11	Domain found in IF2B/IF5	3
PF04042.10	DNA polymerase alpha/epsilon subunit B	3
PF06367.10	Diaphanous FH3 Domain	3
PF01529.14	DHHC zinc finger domain	3
PF03265.9	Deoxyribonuclease II	3
PF00490.15	Delta-aminolevulinic acid dehydratase	3
PF06733.9	DEAD_2	3
PF03455.13	dDENN domain	3
PF12763.1	Cytoskeletal-regulatory complex EF hand	3
PF02297.11	Cytochrome oxidase c subunit VIb	3
PF00115.14	Cytochrome C and Quinol oxidase polypeptide I	3
PF01467.1	Cytidylyltransferase	3
PF00031.15	Cystatin domain	3
PF08506.4	Cse1	3
PF01321.12	Creatinase/Prolidase N-terminal domain	3
PF03765.9	CRAL/TRIO, N-terminal domain	3
PF10075.3	COP9 signalosome, subunit CSN8	3
PF09739.3	Conserved membrane protein (DUF2044)	3
PF08547.6	Complex I intermediate-associated protein 30 (CIA30)	3
PF02515.11	CoA-transferase family III	3
PF08752.4	Coatomer gamma subunit appendage domain	3
PF07718.6	Coatamer beta C-terminal region	3
PF00596.15	Class II Aldolase and Adducin N-terminal domain	3
PF00285.15	Citrate synthase	3
PF01633.14	Choline/ethanolamine kinase	3
PF06747.7	CHCH domain	3
PF01039.16	Carboxyl transferase domain	3
PF00262.12	Calreticulin family	3
PF01067.16	Calpain large subunit, domain III	3
PF00648.1	Calpain family cysteine protease	3
PF00145.11	C-5 cytosine-specific DNA methylase	3
PF07533.10	BRK domain	3
PF08145.6	BOP1NT (NUC169) domain	3
PF01722.12	BolA-like protein	3
PF03099.13	Biotin/lipoate A/B protein ligase family	3
PF00351.15	Biopterin-dependent aromatic amino acid hydroxylase	3
PF06859.6	Bicoid-interacting protein 3 (Bin3)	3
PF01513.15	ATP-NAD kinase	3
PF07542.5	ATP12 chaperone protein	3
PF00733.15	Asparagine synthase	3
PF00710.14	Asparaginase	3
PF01388.15	ARID/BRIGHT DNA binding domain	3
PF00764.13	Arginosuccinate synthase	3
PF09606.4	ARC105 or Med15 subunit of Mediator complex non-fungal	3
PF05686.6	Arabidopsis thaliana protein of unknown function (DUF821)	3
PF01428.10	AN1-like Zinc finger	3
PF00909.15	Ammonium Transporter Family	3
PF05195.10	Aminopeptidase P, N-terminal domain	3
PF09750.3	Alternative splicing regulator	3
PF12695.1	Alpha/beta hydrolase family	3
PF00525.12	Alpha crystallin A chain, N terminal	3
PF03155.9	ALG6, ALG8 glycosyltransferase family	3
PF05208.7	ALG3 protein	3
PF01263.1	Aldose 1-epimerase	3
PF06094.1	AIG2-like family	3
PF01213.13	Adenylate cyclase associated (CAP) N terminal	3
PF00928.15	Adaptor complexes medium subunit family	3
PF02883.14	Adaptin C-terminal domain	3
PF06472.9	ABC transporter transmembrane region 2	3
PF12848.1	ABC transporter	3
PF01754.10	A20-like zinc finger	3
PF01591.12	6-phosphofructo-2-kinase	3
PF05761.8	5' nucleotidase family	3
PF10602.3	26S proteasome subunit RPN7	3
PF00791.14	ZU5 domain	2
PF00641.12	Zn-finger in Ran binding protein and others	2
PF10276.3	Zinc-finger domain	2
PF11977.2	Zc3h12a-like Ribonuclease NYN domain	2
PF08265.5	YL1 nuclear protein C-terminal domain	2
PF03226.8	Yippee putative zinc-binding protein	2
PF09468.4	Ydr279p protein family (RNase H2 complex component)	2
PF09815.3	XK-related protein	2
PF01822.13	WSC domain	2
PF00110.13	wnt family	2
PF07814.7	Wings apart-like protein regulation of heterochromatin	2
PF04494.9	WD40 associated region in TFIID subunit	2
PF04652.10	Vta1 like	2
PF04100.6	Vps53-like, N-terminal	2
PF04129.6	Vps52 / Sac2 family	2
PF10018.3	Vitamin-D-receptor interacting Mediator subunit 4	2
PF02209.13	Villin headpiece domain	2
PF09733.3	VEFS-Box of polycomb protein	2
PF03179.9	Vacuolar (H+)-ATPase G subunit	2
PF04869.8	Uso1 / p115 like vesicle tethering protein, head region	2
PF01208.11	Uroporphyrinogen decarboxylase (URO-D)	2
PF03167.13	Uracil DNA glycosylase superfamily	2
PF01169.13	Uncharacterized protein family UPF0016	2
PF09779.3	Uncharacterized conserved protein (DUF2349)	2
PF10222.3	Uncharacterized conserved protein (DUF2152)	2
PF09741.3	Uncharacterized conserved protein (DUF2045)	2
PF09789.3	Uncharacterized coiled-coil protein (DUF2353)	2
PF02696.8	Uncharacterized ACR, YdiU/UPF0061 family	2
PF02598.11	Uncharacterized ACR, COG2106	2
PF02636.11	Uncharacterized ACR, COG1565	2
PF01894.11	Uncharacterised protein family UPF0047	2
PF05254.6	Uncharacterised protein family (UPF0203)	2
PF05251.6	Uncharacterised protein family (UPF0197)	2
PF03676.8	Uncharacterised protein family (UPF0183)	2
PF03690.7	Uncharacterised protein family (UPF0160)	2
PF03669.7	Uncharacterised protein family (UPF0139)	2
PF03661.7	Uncharacterised protein family (UPF0121)	2
PF03650.7	Uncharacterised protein family (UPF0041)	2
PF10166.3	Uncharacterised conserved protein (DUF2368)	2
PF10151.3	Uncharacterised conserved protein (DUF2359)	2
PF10230.3	Uncharacterised conserved protein (DUF2305)	2
PF09749.3	Uncharacterised conserved protein	2
PF03721.8	UDP-glucose/GDP-mannose dehydrogenase family, NAD binding domain	2
PF03456.12	uDENN domain	2
PF04110.7	Ubiquitin-like autophagy protein Apg12	2
PF03232.7	Ubiquinone biosynthesis protein COQ7	2
PF01040.12	UbiA prenyltransferase family	2
PF10596.3	U6-snRNA interacting domain of PrP8	2
PF10597.3	U5-snRNA binding site 2 of PrP8	2
PF06087.6	Tyrosyl-DNA phosphodiesterase	2
PF12738.1	twin BRCT domain	2
PF09746.3	Tumour-associated protein	2
PF04201.9	Tumour protein D52 family	2
PF03133.9	Tubulin-tyrosine ligase family	2
PF03073.9	TspO/MBR family	2
PF01509.1	TruB family pseudouridylate synthase (N terminal domain)	2
PF03250.8	Tropomodulin	2
PF04446.6	tRNAHis guanylyltransferase	2
PF03950.12	tRNA synthetases class I (E and Q), anti-codon binding domain	2
PF01416.14	tRNA pseudouridine synthase	2
PF01974.1	tRNA intron endonuclease, catalytic C-terminal domain	2
PF03151.10	Triose-phosphate Transporter family	2
PF00121.12	Triosephosphate isomerase	2
PF01710.10	Transposase	2
PF09788.3	Transmembrane protein 55A	2
PF09771.3	Transmembrane protein 188	2
PF12807.1	Translation initiation factor eIF3 subunit 135	2
PF01176.13	Translation initiation factor 1A / IF-1	2
PF00927.16	Transglutaminase family, C-terminal ig like domain	2
PF02270.9	Transcription initiation factor IIF, beta subunit	2
PF11262.2	Transcription factor/nuclear export subunit protein 2	2
PF03850.8	Transcription factor Tfb4	2
PF07500.8	Transcription factor S-II (TFIIS), central domain	2
PF03153.7	Transcription factor IIA, alpha/beta subunit	2
PF05129.7	Transcription elongation factor Elf1 like	2
PF01938.14	TRAM domain	2
PF03164.8	Trafficking protein Mon1	2
PF01963.11	TraB family	2
PF05434.5	TMEM9	2
PF05029.7	Timeless protein C terminal region	2
PF02223.11	Thymidylate kinase	2
PF05735.6	Thrombospondin C-terminal region	2
PF07973.8	Threonyl and Alanyl tRNA synthetase second additional domain	2
PF05615.7	Tho complex subunit 7	2
PF02776.12	Thiamine pyrophosphate enzyme, N-terminal TPP binding domain	2
PF02775.15	Thiamine pyrophosphate enzyme, C-terminal TPP binding domain	2
PF00205.16	Thiamine pyrophosphate enzyme, central domain	2
PF02002.11	TFIIE alpha subunit	2
PF08271.6	TFIIB zinc-binding	2
PF03645.7	Tctex-1 family	2
PF05794.7	T-complex protein 11	2
PF02135.10	TAZ zinc finger	2
PF08612.5	TATA-binding related factor (TRF) of subunit 20 of Mediator complex	2
PF04177.6	TAP42-like family	2
PF04433.11	SWIRM domain	2
PF02201.12	SWIB/MDM2 domain	2
PF04938.6	Survival motor neuron (SMN) interacting protein 1 (SIP1)	2
PF01103.17	Surface antigen	2
PF02104.9	SURF1 family	2
PF03088.10	Strictosidine synthase	2
PF12349.2	Sterol-sensing domain of SREBP cleavage-activation	2
PF00836.13	Stathmin family	2
PF02865.11	STAT protein, protein interaction domain	2
PF02864.9	STAT protein, DNA binding domain	2
PF01017.14	STAT protein, all-alpha domain	2
PF01740.15	STAS domain	2
PF04056.8	Ssl1-like	2
PF02881.13	SRP54-type protein, helical bundle domain	2
PF00448.16	SRP54-type protein, GTPase domain	2
PF05022.6	SRP40, C-terminal domain	2
PF00319.12	SRF-type transcription factor (DNA-binding and dimerisation domain)	2
PF03105.13	SPX domain	2
PF04855.6	SNF5 / SMARCB1 / INI1	2
PF00835.13	SNAP-25 family	2
PF03467.9	Smg-4/UPF3 family	2
PF03931.9	Skp1 family, tetramerisation domain	2
PF02731.9	SKIP/SNW domain	2
PF01380.16	SIS domain	2
PF04908.9	SH3-binding, glutamic acid-rich protein	2
PF05276.8	SH3 domain-binding protein 5 (SH3BP5)	2
PF07093.5	SGT1 protein	2
PF05002.9	SGS domain	2
PF10324.3	Serpentine type 7TM GPCR chemoreceptor Srw	2
PF03348.9	Serine incorporator (Serinc)	2
PF00464.13	Serine hydroxymethyltransferase	2
PF04628.7	Sedlin, N-terminal conserved region	2
PF04810.9	Sec23/Sec24 zinc finger	2
PF08598.5	Sds3-like	2
PF05285.6	SDA1	2
PF04000.9	Sas10/Utp3/C1D family	2
PF04790.7	Sarcoglycan complex subunit protein	2
PF01259.12	SAICAR synthetase	2
PF02773.10	S-adenosylmethionine synthetase, C-terminal domain	2
PF02772.10	S-adenosylmethionine synthetase, central domain	2
PF02759.13	RUN domain	2
PF03259.11	Roadblock/LC7 domain	2
PF02150.10	RNA polymerases M/15 Kd subunit	2
PF05158.6	RNA polymerase Rpc34 subunit	2
PF03870.9	RNA polymerase Rpb8	2
PF01191.13	RNA polymerase Rpb5, C-terminal domain	2
PF03874.10	RNA polymerase Rpb4	2
PF04560.14	RNA polymerase Rpb2, domain 7	2
PF04567.11	RNA polymerase Rpb2, domain 5	2
PF04566.7	RNA polymerase Rpb2, domain 4	2
PF04990.6	RNA polymerase Rpb1, domain 7	2
PF04992.8	RNA polymerase Rpb1, domain 6	2
PF00623.14	RNA polymerase Rpb1, domain 2	2
PF09734.3	RNA polymerase III transcription factor (TF)IIIC subunit	2
PF05179.8	RNA pol II accessory factor, Cdc73 family	2
PF09416.4	RNA helicase (UPF2 interacting domain)	2
PF05189.7	RNA 3'-terminal phosphate cyclase (RTC), insert domain	2
PF01137.15	RNA 3'-terminal phosphate cyclase	2
PF08443.5	RimK-like ATP-grasp domain	2
PF00355.20	Rieske [2Fe-2S] domain	2
PF00834.13	Ribulose-phosphate 3 epimerase family	2
PF04939.6	Ribosome biogenesis regulatory protein (RRS1)	2
PF01015.12	Ribosomal S3Ae family	2
PF00398.14	Ribosomal RNA adenine dimethylase	2
PF00380.13	Ribosomal protein S9/S16	2
PF00410.13	Ribosomal protein S8	2
PF01092.13	Ribosomal protein S6e	2
PF00333.14	Ribosomal protein S5, N-terminal domain	2
PF03719.9	Ribosomal protein S5, C-terminal domain	2
PF01282.13	Ribosomal protein S24e	2
PF01249.12	Ribosomal protein S21e	2
PF01090.13	Ribosomal protein S19e	2
PF01084.14	Ribosomal protein S18	2
PF00366.14	Ribosomal protein S17	2
PF00253.15	Ribosomal protein S14p/S29e	2
PF00416.16	Ribosomal protein S13/S18	2
PF00347.17	Ribosomal protein L6	2
PF00935.13	Ribosomal protein L44	2
PF00573.16	Ribosomal protein L4/L1 family	2
PF01247.12	Ribosomal protein L35Ae	2
PF01199.12	Ribosomal protein L34e	2
PF01655.12	Ribosomal protein L32	2
PF01157.12	Ribosomal protein L21e	2
PF01280.14	Ribosomal protein L19e	2
PF01245.14	Ribosomal protein L19	2
PF00298.13	Ribosomal protein L11, RNA binding domain	2
PF03946.8	Ribosomal protein L11, N-terminal domain	2
PF00466.14	Ribosomal protein L10	2
PF00829.15	Ribosomal prokaryotic L21 protein	2
PF01780.13	Ribosomal L37ae protein family	2
PF01775.11	Ribosomal L18ae/LX protein domain	2
PF00827.11	Ribosomal L15	2
PF01351.12	Ribonuclease HII	2
PF08737.4	Rgp1	2
PF03732.11	Retrotransposon gag protein	2
PF10257.3	Retinoic acid induced 16-like protein	2
PF01858.11	Retinoblastoma-associated protein A domain	2
PF00346.13	Respiratory-chain NADH dehydrogenase, 49 Kd subunit	2
PF01512.11	Respiratory-chain NADH dehydrogenase 51 Kd subunit	2
PF02144.10	Repair protein Rad1/Rec1/Rad17	2
PF00554.16	Rel homology domain (RHD)	2
PF02014.10	Reeler domain	2
PF01770.12	Reduced folate carrier	2
PF08534.4	Redoxin	2
PF10262.3	Rdx family	2
PF10607.3	Ran binding protein in the microtubule-organising centre	2
PF03215.9	Rad17 cell cycle checkpoint protein	2
PF07019.6	Rab5-interacting protein (Rab5ip)	2
PF00291.19	Pyridoxal-phosphate dependent enzyme	2
PF02784.10	Pyridoxal-dependent decarboxylase, pyridoxal binding domain	2
PF00278.16	Pyridoxal-dependent decarboxylase, C-terminal sheet domain	2
PF00855.11	PWWP domain	2
PF02207.14	Putative zinc finger in N-recognin (UBR box)	2
PF03370.7	Putative phosphatase regulatory subunit	2
PF10036.3	Putative carnitine deficiency-associated protein	2
PF01472.14	PUA domain	2
PF09785.3	Prp31 C terminal domain	2
PF04676.8	Protein similar to CwfJ C-terminus 2	2
PF04677.9	Protein similar to CwfJ C-terminus 1	2
PF01603.14	Protein phosphatase 2A regulatory B subunit (B56 family)	2
PF04685.7	Protein of unknown function, DUF608	2
PF06159.7	Protein of unknown function (DUF974)	2
PF05769.5	Protein of unknown function (DUF837)	2
PF05653.8	Protein of unknown function (DUF803)	2
PF05608.6	Protein of unknown function (DUF778)	2
PF05571.6	Protein of unknown function (DUF766)	2
PF05018.7	Protein of unknown function (DUF667)	2
PF04430.8	Protein of unknown function (DUF498/DUF598)	2
PF04241.9	Protein of unknown function (DUF423)	2
PF12259.2	Protein of unknown function (DUF3609)	2
PF12257.2	Protein of unknown function (DUF3608)	2
PF11952.2	Protein of unknown function (DUF3469)	2
PF11904.2	Protein of unknown function (DUF3424)	2
PF11894.2	Protein of unknown function (DUF3414)	2
PF11768.2	Protein of unknown function (DUF3312)	2
PF10909.2	Protein of unknown function (DUF2682)	2
PF10343.3	Protein of unknown function (DUF2419)	2
PF10176.3	Protein of unknown function (DUF2370)	2
PF07933.8	Protein of unknown function (DUF1681)	2
PF07847.6	Protein of unknown function (DUF1637)	2
PF07159.6	Protein of unknown function (DUF1394)	2
PF07000.5	Protein of unknown function (DUF1308)	2
PF06916.7	Protein of unknown function (DUF1279)	2
PF06842.6	Protein of unknown function (DUF1242)	2
PF06777.5	Protein of unknown function (DUF1227)	2
PF06544.6	Protein of unknown function (DUF1115)	2
PF10469.3	Protein kinase A anchor protein nuclear localisation signal	2
PF10508.3	Proteasome non-ATPase 26S subunit	2
PF04683.7	Proteasome complex subunit Rpn13 ubiquitin receptor	2
PF01483.14	Proprotein convertase P-domain	2
PF02897.9	Prolyl oligopeptidase, N-terminal beta-propeller domain	2
PF04194.7	Programmed cell death protein 2, C-terminal putative domain	2
PF08084.5	PROCT (NUC072) domain	2
PF10237.3	Probable N6-adenine methyltransferase	2
PF01080.11	Presenilin	2
PF11708.2	Pre-mRNA splicing Prp18-interacting factor	2
PF08799.5	pre-mRNA processing factor 4 (PRP4) like	2
PF11718.2	Pre-mRNA 3'-end-processing endonuclease polyadenylation factor C-term	2
PF04707.8	PRELI-like family	2
PF10267.3	Predicted transmembrane and coiled-coil 2 protein	2
PF10152.3	Predicted coiled-coil domain-containing protein (DUF2360)	2
PF10205.3	Predicted coiled-coil domain-containing protein	2
PF00639.15	PPIC-type PPIASE domain	2
PF04068.9	Possible Fer4-like domain in RNase L inhibitor, RLI	2
PF01379.14	Porphobilinogen deaminase, dipyromethane cofactor binding domain	2
PF00658.12	Poly-adenylate binding protein, unique domain	2
PF00644.14	Poly(ADP-ribose) polymerase catalytic domain	2
PF04928.11	Poly(A) polymerase central domain	2
PF03828.13	Poly(A) polymerase	2
PF12474.2	Polo kinase kinase	2
PF00659.12	POLO box duplicated region	2
PF08429.5	PLU-1-like protein	2
PF12424.2	Plasma membrane calcium transporter ATPase C terminal	2
PF08372.4	Plant phosphoribosyltransferase C-terminal	2
PF08686.5	PLAC (protease and lacunin) domain	2
PF02173.11	pKID domain	2
PF05721.7	Phytanoyl-CoA dioxygenase (PhyH)	2
PF08416.7	Phosphotyrosine-binding domain	2
PF01636.17	Phosphotransferase enzyme family	2
PF00485.12	Phosphoribulokinase / Uridine kinase family	2
PF00550.19	Phosphopantetheine attachment site	2
PF01238.15	Phosphomannose isomerase type I	2
PF02230.10	Phospholipase/Carboxylesterase	2
PF00408.14	Phosphoglucomutase/phosphomannomutase, C-terminal domain	2
PF00821.12	Phosphoenolpyruvate carboxykinase	2
PF03034.9	Phosphatidyl serine synthase	2
PF02114.10	Phosducin	2
PF07819.7	PGAP1-like protein	2
PF06297.8	PET Domain	2
PF04080.7	Per1-like	2
PF01981.10	Peptidyl-tRNA hydrolase PTH2	2
PF01625.1	Peptide methionine sulfoxide reductase	2
PF08367.5	Peptidase M16C associated	2
PF03571.1	Peptidase family M49	2
PF01435.12	Peptidase family M48	2
PF05649.7	Peptidase family M13	2
PF08127.7	Peptidase family C1 propeptide	2
PF03051.1	Peptidase C1-like family	2
PF04710.8	Pellino	2
PF05625.5	PAXNEB protein	2
PF00989.18	PAS fold	2
PF08447.5	PAS fold	2
PF02195.12	ParB-like nuclease domain	2
PF02894.11	Oxidoreductase family, C-terminal alpha/beta domain	2
PF00970.18	Oxidoreductase FAD-binding domain	2
PF02338.1	OTU-like cysteine protease	2
PF12872.1	OST-HTH/LOTUS domain	2
PF04756.7	OST3 / OST6 family	2
PF02101.9	Ocular albinism type 1 protein	2
PF07575.7	Nup85 Nucleoporin	2
PF08911.5	NUP50 (Nucleoporin 50 kDa)	2
PF08801.5	Nup133 N terminal like	2
PF03066.9	Nucleoplasmin	2
PF08161.6	NUC173 domain	2
PF08159.6	NUC153 domain	2
PF12624.1	N-terminal region of Chorein, a TM vesicle-mediated sorter	2
PF04153.12	NOT2 / NOT3 / NOT5 family	2
PF04065.9	Not1 N-terminal domain, CCR4-Not complex component	2
PF08075.5	NOPS (NUC059) domain	2
PF08156.7	NOP5NT (NUC127) domain	2
PF06524.6	NOA36 protein	2
PF00881.18	Nitroreductase family	2
PF02898.9	Nitric oxide synthase, oxygenase domain	2
PF07978.7	NIPSNAP	2
PF01784.12	NIF3 (NGG1p interacting factor 3)	2
PF06119.8	Nidogen-like	2
PF04095.10	Nicotinate phosphoribosyltransferase (NAPRTase) family	2
PF07406.5	NICE-3 protein	2
PF05450.9	Nicastrin	2
PF02931.17	Neurotransmitter-gated ion-channel ligand binding domain	2
PF05536.5	Neurochondrin	2
PF00880.12	Nebulin repeat	2
PF03096.8	Ndr family	2
PF00931.16	NB-ARC domain	2
PF00507.13	NADH-ubiquinone/plastoquinone oxidoreductase, chain 3	2
PF02540.11	NAD synthase	2
PF05060.8	N-acetylglucosaminyltransferase II (MGAT2)	2
PF01773.14	Na+ dependent nucleoside transporter N-terminus	2
PF07662.7	Na+ dependent nucleoside transporter C-terminus	2
PF07942.6	N2227-like protein	2
PF02005.10	N2,N2-dimethylguanosine tRNA methyltransferase	2
PF06017.7	Myosin tail	2
PF01275.13	Myelin proteolipid protein (PLP or lipophilin)	2
PF05190.12	MutS family domain IV	2
PF07732.9	Multicopper oxidase	2
PF01331.1	mRNA capping enzyme, catalytic domain	2
PF03291.10	mRNA capping enzyme	2
PF01795.13	MraW methylase family	2
PF06463.7	Molybdenum Cofactor Synthesis C	2
PF02391.11	MoaE protein	2
PF12554.2	Mitotic-spindle organizing gamma-tubulin ring associated	2
PF09243.4	Mitochondrial small ribosomal subunit Rsm22	2
PF09809.3	Mitochondrial ribosomal protein L27	2
PF09139.5	Mitochondrial matrix Mmp37	2
PF07147.6	Mitochondrial 28S ribosomal protein S30 (PDCD9)	2
PF10037.3	Mitochondrial 28S ribosomal protein S27	2
PF10558.3	Mitochondrial 18 KDa protein (MTP18)	2
PF04212.12	MIT (microtubule interacting and transport) domain	2
PF08477.7	Miro-like protein	2
PF02815.13	MIR domain	2
PF09088.5	MIF4G like	2
PF09090.5	MIF4G like	2
PF12777.1	Microtubule-binding stalk of dynein motor	2
PF06991.5	Micro-fibrillar-associated protein 1 C-terminus	2
PF12832.1	MFS_1 like family	2
PF03352.7	Methyladenine glycosylase	2
PF01875.11	Memo-like protein	2
PF09753.3	Membrane fusion protein Use1	2
PF02065.12	Melibiase	2
PF08638.5	Mediator complex subunit MED14	2
PF11568.2	Mediator complex subunit 29	2
PF09637.4	Med18 protein	2
PF01124.12	MAPEG family	2
PF03949.9	Malic enzyme, NAD binding domain	2
PF00206.1	Lyase	2
PF06814.7	Lung seven transmembrane receptor	2
PF00538.13	linker histone H1 and H5 family	2
PF09127.5	Leukotriene A4 hydrolase, C-terminal	2
PF01462.12	Leucine rich repeat N-terminal domain	2
PF01457.10	Leishmanolysin	2
PF05011.7	Lariat debranching enzyme, C-terminal domain	2
PF00054.17	Laminin G domain	2
PF02735.10	Ku70/Ku80 beta-barrel domain	2
PF02172.10	KIX domain	2
PF12448.2	Kinesin associated protein	2
PF02149.13	Kinase associated domain 1	2
PF02214.16	K+ channel tetramerisation domain	2
PF09744.3	JNK_SAPK-associated protein-1	2
PF10660.3	Iron-containing outer mitochondrial membrane protein N-terminus	2
PF00081.16	Iron/manganese superoxide dismutases, alpha-hairpin domain	2
PF05004.7	Interferon-related developmental regulator (IFRD)	2
PF08725.5	Integrin beta cytoplasmic domain	2
PF08441.6	Integrin alpha	2
PF01956.10	Integral membrane protein DUF106	2
PF06757.7	Insect allergen related repeat, nitrile-specifier detoxification	2
PF10261.3	Inositol phospholipid synthesis protein Scs3p	2
PF00719.13	Inorganic pyrophosphatase	2
PF09173.5	Initiation factor eIF2 gamma, C terminal	2
PF12998.1	Inhibitor of growth proteins N-terminal histone-binding	2
PF00817.14	impB/mucB/samB family	2
PF01608.11	I/LWEQ domain	2
PF05148.9	Hypothetical methyltransferase	2
PF01154.11	Hydroxymethylglutaryl-coenzyme A synthase N terminal	2
PF05378.7	Hydantoinase/oxoprolinase N-terminal region	2
PF02538.8	Hydantoinase B/oxoprolinase	2
PF09790.3	Hyccin	2
PF00447.11	HSF-type DNA-binding	2
PF07529.7	HSA	2
PF06350.6	Hormone-sensitive lipase (HSL) N-terminus	2
PF02793.16	Hormone receptor domain	2
PF05622.6	HOOK protein	2
PF04209.7	homogentisate 1,2-dioxygenase	2
PF12265.2	Histone-binding protein RBBP4 or subunit C of CAF1 complex	2
PF12722.1	High-temperature-induced dauer-formation protein	2
PF12210.2	Hepatocyte growth factor-regulated tyrosine kinase substrate	2
PF12062.2	heparan sulfate-N-deacetylase	2
PF01126.14	Heme oxygenase	2
PF07701.8	Heme NO binding associated	2
PF01381.16	Helix-turn-helix	2
PF12836.1	Helix-hairpin-helix motif	2
PF00955.15	HCO3- transporter family	2
PF09110.5	HAND	2
PF07527.7	Hairy Orange	2
PF02213.10	GYF domain	2
PF01493.13	GXGXG motif	2
PF02263.13	Guanylate-binding protein, N-terminal domain	2
PF12783.1	Guanine nucleotide exchange factor in Golgi transport N-terminal	2
PF01018.16	GTP1/OBG	2
PF10147.3	Growth arrest and DNA-damage-inducible proteins-interacting protein 1	2
PF06839.6	GRF zinc finger	2
PF04495.8	GRASP55/65 family	2
PF04113.8	Gpi16 subunit, GPI transamidase component	2
PF06728.7	GPI transamidase subunit PIG-U	2
PF04178.6	Got1/Sft2-like family	2
PF02188.11	GoLoco motif	2
PF10191.3	Golgi complex component 7 (COG7)	2
PF03071.9	GNT-I family	2
PF05351.5	GMP-PDE, delta subunit	2
PF00722.15	Glycosyl hydrolases family 16	2
PF03009.11	Glycerophosphoryl diester phosphodiesterase family	2
PF00255.13	Glutathione peroxidase	2
PF04960.9	Glutaminase	2
PF02781.1	Glucose-6-phosphate dehydrogenase, C-terminal domain	2
PF08544.7	GHMP kinases C terminal	2
PF00631.16	GGL domain	2
PF07412.6	Geminin	2
PF00996.12	GDP dissociation inhibitor	2
PF07842.6	GC-rich sequence DNA-binding factor-like protein	2
PF02934.9	GatB/GatE catalytic domain	2
PF04410.8	Gar1/Naf1 RNA binding region	2
PF01590.20	GAF domain	2
PF00757.14	Furin-like cysteine rich region	2
PF03630.8	Fumble	2
PF01557.12	Fumarylacetoacetate (FAA) hydrolase family	2
PF06229.6	FRG1-like family	2
PF03781.10	Formylglycine-generating sulfatase enzyme	2
PF09766.3	Fms-interacting protein	2
PF05182.7	Fip1 motif	2
PF09457.4	FIP domain	2
PF02661.12	Fic/DOC family	2
PF07294.5	Fibroin P25	2
PF01839.17	FG-GAP repeat	2
PF00762.1	Ferrochelatase	2
PF08736.5	FERM adjacent (FA)	2
PF04900.6	Fcf1	2
PF04502.7	Family of unknown function (DUF572)	2
PF03441.8	FAD binding domain of DNA photolyase	2
PF00941.15	FAD binding domain in molybdopterin dehydrogenase	2
PF00890.18	FAD binding domain	2
PF08644.5	FACT complex subunit (SPT16/CDC68)	2
PF04091.6	Exocyst complex subunit Sec15-like	2
PF06046.7	Exocyst complex component Sec6	2
PF06239.5	Evolutionarily conserved signalling intermediate in Toll pathway	2
PF00194.1	Eukaryotic-type carbonic anhydrase	2
PF06110.5	Eukaryotic protein of unknown function (DUF953)	2
PF05705.8	Eukaryotic protein of unknown function (DUF829)	2
PF03332.7	Eukaryotic phosphomannomutase	2
PF03917.11	Eukaryotic glutathione synthase, ATP binding domain	2
PF08216.5	Eukaryotic domain of unknown function (DUF1716)	2
PF04777.7	Erv1 / Alr family	2
PF12739.1	ER-Golgi trafficking TRAPP I complex 85 kDa subunit	2
PF03465.9	eRF1 domain 3	2
PF03464.9	eRF1 domain 2	2
PF03463.9	eRF1 domain 1	2
PF09412.4	Endoribonuclease XendoU	2
PF03587.8	EMG1/NEP1 methyltransferase	2
PF00889.13	Elongation factor TS	2
PF01448.18	ELM2 domain	2
PF01012.15	Electron transfer flavoprotein domain	2
PF01912.12	eIF-6 family	2
PF00008.21	EGF-like domain	2
PF12947.1	EGF domain	2
PF09068.5	EF hand	2
PF05783.5	Dynein light intermediate chain (DLIC)	2
PF02212.12	Dynamin GTPase effector domain	2
PF05502.7	Dynactin p62 family	2
PF02580.1	D-Tyr-tRNA(Tyr) deacylase	2
PF09738.3	Double stranded RNA binding protein (DUF2051)	2
PF04124.6	Dor1-like family	2
PF03351.11	DOMON domain	2
PF01883.13	Domain of unknown function DUF59	2
PF02714.9	Domain of unknown function DUF221	2
PF12842.1	Domain of unknown function (DUF3819)	2
PF12769.1	Domain of unknown function (DUF3814)	2
PF11831.2	Domain of unknown function (DUF3351)	2
PF03556.9	Domain of unknown function (DUF298)	2
PF08953.5	Domain of unknown function (DUF1899)	2
PF09005.4	Domain of unknown function (DUF1897)	2
PF08490.6	Domain of unknown function (DUF1744)	2
PF00940.13	DNA-dependent RNA polymerase	2
PF03104.13	DNA polymerase family B, exonuclease domain	2
PF00476.14	DNA polymerase family A	2
PF11411.2	DNA ligase IV	2
PF00521.1	DNA gyrase/topoisomerase IV, subunit A	2
PF06584.7	DIRP	2
PF07324.5	DiGeorge syndrome critical region 6 (DGCR6) protein	2
PF06371.7	Diaphanous GTPase-binding Domain	2
PF00609.13	Diacylglycerol kinase accessory domain	2
PF03982.7	Diacylglycerol acyltransferase	2
PF05497.6	Destabilase	2
PF04511.9	Der1-like family	2
PF01916.1	Deoxyhypusine synthase	2
PF09737.3	De-etiolated protein 1 Det1	2
PF02862.11	DDHD domain	2
PF06058.7	Dcp1-like decapping family	2
PF07535.6	DBF zinc finger	2
PF03344.9	Daxx Family	2
PF05746.9	DALR anticodon binding domain	2
PF11540.2	Cytoplasmic dynein 1 intermediate chain 2	2
PF01265.11	Cytochrome c/c1 heme lyase	2
PF02935.10	Cytochrome c oxidase subunit VIIc	2
PF00510.12	Cytochrome c oxidase subunit III	2
PF04442.8	Cytochrome c oxidase assembly protein CtaG/Cox11	2
PF09806.3	Cyclin-dependent kinase 2-associated protein	2
PF04889.6	Cwf15/Cwc15 cell cycle control protein	2
PF08007.6	Cupin superfamily protein	2
PF06201.7	C-terminal proteasome-interacting domain of thioredoxin-like	2
PF05207.7	CSL zinc finger	2
PF12269.2	CpG binding protein zinc finger C terminal domain	2
PF04516.9	CP2 transcription factor	2
PF03311.8	Cornichon protein	2
PF01082.14	Copper type II ascorbate-dependent monooxygenase, N-terminal domain	2
PF03712.9	Copper type II ascorbate-dependent monooxygenase, C-terminal domain	2
PF01645.11	Conserved region in glutamate synthase	2
PF10189.3	Conserved protein (DUF2356)	2
PF10312.3	Conserved mid region of cactin	2
PF02436.12	Conserved carboxylase domain	2
PF01144.17	Coenzyme A transferase	2
PF04053.8	Coatomer WD associated region	2
PF04733.8	Coatomer epsilon subunit	2
PF02629.13	CoA binding domain	2
PF00574.17	Clp protease	2
PF05602.6	Cleft lip and palate transmembrane protein 1 (CLPTM1)	2
PF05495.6	CHY zinc finger	2
PF01393.13	Chromo shadow domain	2
PF04968.6	CHORD	2
PF08073.6	CHDNT (NUC034) domain	2
PF08074.5	CHDCT2 (NUC038) domain	2
PF04752.6	ChaC-like protein	2
PF05875.6	Ceramidase	2
PF06248.7	Centromere/kinetochore Zw10	2
PF04218.7	CENP-B N-terminal DNA-binding domain	2
PF02359.12	Cell division protein 48 (CDC48), N-terminal domain	2
PF03234.8	Cdc37 N terminal kinase binding	2
PF08205.6	CD80-like C2-set immunoglobulin domain	2
PF04054.9	CCR4-Not complex component, Not1	2
PF02900.1	Catalytic LigB subunit of aromatic ring-opening dioxygenase	2
PF06628.6	Catalase-related immune-responsive	2
PF00619.15	Caspase recruitment domain	2
PF00343.14	Carbohydrate phosphorylase	2
PF01256.11	Carbohydrate kinase	2
PF01049.11	Cadherin cytoplasmic region	2
PF09732.3	Cactus-binding C-terminus of cactin protein	2
PF02928.10	C5HC2 zinc finger	2
PF10409.3	C2 domain of PTEN tumour-suppressor protein	2
PF03131.11	bZIP Maf transcription factor	2
PF03909.11	BSD domain	2
PF07524.7	Bromodomain associated	2
PF02785.13	Biotin carboxylase C-terminal domain	2
PF10046.3	Biogenesis of lysosome-related organelles complex-1 subunit 2	2
PF12215.2	beta-Glucocerebrosidase 2 N terminal	2
PF01062.15	Bestrophin, RFP-TM, chloride channel	2
PF02944.14	BESS motif	2
PF05529.6	B-cell receptor-associated protein 31-like	2
PF02179.10	BAG domain	2
PF04111.6	Autophagy protein Apg6	2
PF04106.6	Autophagy protein Apg5	2
PF03987.9	Autophagocytosis associated protein, active-site domain	2
PF03769.9	Attacin, C-terminal region	2
PF08442.4	ATP-grasp domain	2
PF02190.10	ATP-dependent protease La (LON) domain	2
PF01902.11	ATP-binding region	2
PF02807.9	ATP:guanido phosphotransferase, N-terminal domain	2
PF00217.13	ATP:guanido phosphotransferase, C-terminal catalytic domain	2
PF01813.11	ATP synthase subunit D	2
PF00119.14	ATP synthase A chain	2
PF01068.1	ATP dependent DNA ligase domain	2
PF07145.9	Ataxin-2 C-terminal region	2
PF04045.8	Arp2/3 complex, 34 kD subunit p34-Arc	2
PF02071.14	Aromatic-di-Alanine (AdAR) repeat	2
PF01951.10	Archease protein family (DUF101/UPF0211)	2
PF09769.3	Apolipoprotein O	2
PF02374.9	Anion-transporting ATPase	2
PF12896.1	Anaphase-promoting complex, cyclosome, subunit 4	2
PF01120.11	Alpha-L-fucosidase	2
PF07859.7	alpha/beta hydrolase fold	2
PF01918.15	Alba	2
PF00586.18	AIR synthase related protein, N-terminal domain	2
PF02769.16	AIR synthase related protein, C-terminal domain	2
PF00731.14	AIR carboxylase	2
PF03969.10	AFG1-like ATPase	2
PF05191.8	Adenylate kinase, active site lid	2
PF01536.1	Adenosylmethionine decarboxylase	2
PF08451.5	Adenosine/AMP deaminase N-terminal	2
PF01064.17	Activin types I and II receptor domain	2
PF00694.13	Aconitase C-terminal domain	2
PF05427.5	Acidic fibroblast growth factor binding (FIBP)	2
PF12698.1	ABC-2 family transporter protein	2
PF08142.6	AARP2CN (NUC121) domain	2
PF05282.5	AAR2 protein	2
PF07724.8	AAA domain (Cdc48 subfamily)	2
PF00428.13	60s Acidic ribosomal protein	2
PF02096.14	60Kd inner membrane protein	2
PF01812.14	5-formyltetrahydrofolate cyclo-ligase family	2
PF12838.1	4Fe-4S dicluster domain	2
PF02544.10	3-oxo-5-alpha-steroid 4-dehydrogenase	2
PF03725.9	3' exoribonuclease family, domain 2	2
PF01799.14	[2Fe-2S] binding domain	2
PF10283.3	Zinc-finger (CX5CX6HX5H) motif	1
PF10146.3	Zinc finger-containing protein	1
PF01300.12	yrdC domain	1
PF08571.4	Yos1-like	1
PF05764.7	YL1 nuclear protein	1
PF03853.9	YjeF-related protein N-terminus	1
PF03878.9	YIF1	1
PF12529.2	Xylosyltransferase C terminal	1
PF01261.18	Xylose isomerase-like TIM barrel	1
PF03159.12	XRN 5'-3' exonuclease N-terminus	1
PF01834.10	XRCC1 N terminal domain	1
PF00752.11	XPG N-terminal domain	1
PF00867.12	XPG I-region	1
PF12813.1	XPG domain containing	1
PF09280.5	XPC-binding domain	1
PF04921.8	XAP5 protein	1
PF02825.14	WWE domain	1
PF10349.3	WW-domain ligand protein	1
PF09429.4	WW domain binding protein 11	1
PF06664.6	Wnt-binding factor required for Wnt secretion	1
PF10264.3	Winged helix Storkhead-box1 domain	1
PF02205.14	WH2 motif	1
PF05406.9	WGR domain	1
PF10456.3	WASP-binding domain of Sorting nexin protein	1
PF00095.15	WAP-type (Whey Acidic Protein) 'four-disulfide core'	1
PF08774.5	VRR-NUC domain	1
PF07928.6	Vps54-like protein	1
PF03997.6	VPS28 protein	1
PF09454.4	Vps23 core domain	1
PF04840.6	Vps16, C-terminal region	1
PF00093.12	von Willebrand factor type C domain	1
PF09446.4	VMA21-like domain	1
PF07884.8	Vitamin K epoxide reductase family	1
PF05008.9	Vesicle transport v-SNARE protein N-terminus	1
PF11704.2	Vesicle coat protein involved in Golgi to plasma membrane transport	1
PF06546.5	Vertebrate heat shock transcription factor	1
PF08487.4	Vault protein inter-alpha-trypsin	1
PF03224.8	V-ATPase subunit H	1
PF11698.2	V-ATPase subunit H	1
PF03223.9	V-ATPase subunit C	1
PF08776.5	VASP tetramerisation domain	1
PF10458.3	Valyl tRNA synthetase tRNA binding arm	1
PF10367.3	Vacuolar sorting protein 39 domain 2	1
PF10366.3	Vacuolar sorting protein 39 domain 1	1
PF11605.2	Vacuolar protein sorting protein 36 Vps36	1
PF04133.8	Vacuolar protein sorting 55	1
PF09783.3	Vacuolar import and degradation protein	1
PF12400.2	Vaculolar membrane protein	1
PF09384.4	UTP15 C terminal	1
PF08625.5	Utp13 specific WD40 associated domain	1
PF03998.7	Utp11 protein	1
PF08941.4	USP8 interacting	1
PF02602.9	Uroporphyrinogen-III synthase HemD	1
PF09138.5	Urm1 (Ubiquitin related modifier)	1
PF04050.8	Up-frameshift suppressor 2	1
PF12640.1	UPF0489 domain	1
PF00021.15	u-PAR/Ly-6 domain	1
PF01205.13	Uncharacterized protein family UPF0029	1
PF00919.14	Uncharacterized protein family UPF0004	1
PF10106.3	Uncharacterized protein conserved in bacteria (DUF2345)	1
PF10087.3	Uncharacterized protein conserved in bacteria (DUF2325)	1
PF09755.3	Uncharacterized conserved protein H4 (DUF2046)	1
PF10233.3	Uncharacterized conserved protein CG6151-P	1
PF10164.3	Uncharacterized conserved protein (DUF2367)	1
PF10157.3	Uncharacterized conserved protein (DUF2365)	1
PF10154.3	Uncharacterized conserved protein (DUF2362)	1
PF10184.3	Uncharacterized conserved protein (DUF2358)	1
PF09814.3	Uncharacterized conserved protein (DUF2351)	1
PF09803.3	Uncharacterized conserved protein (DUF2346)	1
PF10265.3	Uncharacterized conserved protein (DUF2217)	1
PF10218.3	Uncharacterized conserved protein (DUF2054)	1
PF09743.3	Uncharacterized conserved protein (DUF2042)	1
PF10217.3	Uncharacterized conserved protein (DUF2039)	1
PF09724.3	Uncharacterized conserved protein (DUF2036)	1
PF09764.3	Uncharacterized conserved protein	1
PF10260.3	Uncharacterized conserved domain (SAYSvFN)	1
PF01980.10	Uncharacterised protein family UPF0066	1
PF06784.5	Uncharacterised protein family (UPF0240)	1
PF06783.5	Uncharacterised protein family (UPF0239)	1
PF05255.5	Uncharacterised protein family (UPF0220)	1
PF03670.7	Uncharacterised protein family (UPF0184)	1
PF03665.7	Uncharacterised protein family (UPF0172)	1
PF03657.7	Uncharacterised protein family (UPF0113)	1
PF10180.3	Uncharacterised conserved protein (DUF2373)	1
PF10171.3	Uncharacterised conserved protein (DUF2366)	1
PF10228.3	Uncharacterised conserved protein (DUF2228)	1
PF10167.3	Uncharacterised conserved protein	1
PF02582.8	Uncharacterised ACR, YagE family COG1723	1
PF02586.8	Uncharacterised ACR, COG2135	1
PF05473.6	UL45 protein	1
PF05743.7	UEV domain	1
PF06427.5	UDP-glucose:Glycoprotein Glucosyltransferase	1
PF03720.9	UDP-glucose/GDP-mannose dehydrogenase family, UDP binding domain	1
PF12436.2	Ubiquitin-specific protease 7	1
PF08694.1	Ubiquitin-fold modifier-conjugating enzyme 1	1
PF12478.2	Ubiquitin-associated protein 2	1
PF09358.4	Ubiquitin-activating enzyme e1 C-terminal domain	1
PF03152.8	Ubiquitin fusion degradation protein UFD1	1
PF03671.8	Ubiquitin fold modifier 1 protein	1
PF05365.6	Ubiquinol-cytochrome C reductase, UQCRX/QCR9 like	1
PF02320.10	Ubiquinol-cytochrome C reductase hinge protein	1
PF02271.10	Ubiquinol-cytochrome C reductase complex 14kD subunit	1
PF03981.6	Ubiquinol-cytochrome C chaperone	1
PF02921.8	Ubiquinol cytochrome reductase transmembrane region	1
PF01209.12	ubiE/COQ5 methyltransferase family	1
PF08640.5	U3 small nucleolar RNA-associated protein 6	1
PF00437.14	Type II/IV secretion system protein	1
PF04668.6	Twisted gastrulation (Tsg) protein conserved region	1
PF10158.3	Tumour suppressor protein	1
PF09038.4	Tumour suppressor p53-binding protein-1 Tudor	1
PF12457.2	Tuftelin interacting protein N terminal	1
PF12612.2	Tubulin folding cofactor D C terminal	1
PF07986.6	Tubulin binding cofactor C	1
PF02970.10	Tubulin binding cofactor A	1
PF03542.10	Tuberin	1
PF03301.7	Tryptophan 2,3-dioxygenase	1
PF03484.9	tRNA synthetase B5 domain	1
PF08704.4	tRNA methyltransferase complex GCD14 subunit	1
PF03054.1	tRNA methyl transferase	1
PF05958.5	tRNA (Uracil-5-)-methyltransferase	1
PF03966.10	Trm112p-like protein	1
PF12583.2	Tripeptidyl peptidase II N terminal	1
PF12580.2	Tripeptidyl peptidase II	1
PF03820.11	Tricarboxylate carrier	1
PF05197.7	TRIC channel	1
PF03973.7	Triabin	1
PF02358.10	Trehalose-phosphatase	1
PF00088.12	Trefoil (P-type) domain	1
PF09794.3	Transport protein Avl9	1
PF03647.7	Transmembrane proteins 14C	1
PF09726.3	Transmembrane protein	1
PF04148.7	Transmembrane adaptor Erv26	1
PF07074.6	Translocon-associated protein, gamma subunit (TRAP-gamma)	1
PF05404.6	Translocon-associated protein, delta subunit precursor (TRAP-delta)	1
PF05753.8	Translocon-associated protein beta (TRAPB)	1
PF03896.10	Translocon-associated protein (TRAP), alpha subunit	1
PF00838.11	Translationally controlled tumour protein	1
PF05198.10	Translation initiation factor IF-3, N-terminal domain	1
PF00707.16	Translation initiation factor IF-3, C-terminal domain	1
PF00456.15	Transketolase, thiamine diphosphate binding domain	1
PF05010.8	Transforming acidic coiled-coil-containing protein (TACC)	1
PF12767.1	Transcriptional regulator of RNA polII, SAGA, subunit	1
PF02229.10	Transcriptional Coactivator p15 (PC4)	1
PF03847.7	Transcription initiation factor TFIID subunit A	1
PF03540.7	Transcription initiation factor TFIID 23-30kDa subunit	1
PF05793.6	Transcription initiation factor IIF, alpha subunit (TFIIF-alpha)	1
PF02291.9	Transcription initiation factor IID, 31kD subunit	1
PF02269.10	Transcription initiation factor IID, 18kD subunit	1
PF02268.10	Transcription initiation factor IIA, gamma subunit, helical domain	1
PF02751.8	Transcription initiation factor IIA, gamma subunit	1
PF10406.3	Transcription factor TFIID complex subunit 8 C-term	1
PF09748.3	Transcription factor subunit Med10 of Mediator complex	1
PF10163.3	Transcription factor e(y)2	1
PF08781.4	Transcription factor DP	1
PF00923.13	Transaldolase	1
PF08390.5	TRAM1-like protein	1
PF07926.6	TPR/MLP1/MLP2-like protein	1
PF05301.5	Touch receptor neuron protein Mec-17	1
PF11801.2	Tom37 C-terminal domain	1
PF07851.7	TMPIT-like protein	1
PF03219.8	TLC ATP/ADP transporter	1
PF00965.11	Tissue inhibitor of metalloproteinase	1
PF04176.7	TIP41-like family	1
PF04821.8	Timeless protein	1
PF08294.5	TIM21	1
PF07084.6	Thyroid hormone-inducible hepatic protein Spot 14	1
PF00303.13	Thymidylate synthase	1
PF02926.11	THUMP domain	1
PF11957.2	THO complex subunit 1 transcription elongation factor	1
PF03061.16	Thioesterase superfamily	1
PF04263.10	Thiamin pyrophosphokinase, catalytic domain	1
PF07975.6	TFIIH C1-like domain	1
PF02186.9	TFIIE beta subunit core domain	1
PF00590.14	Tetrapyrrole (Corrin/Porphyrin) Methylases	1
PF02882.13	Tetrahydrofolate dehydrogenase/cyclohydrolase, NAD(P)-binding domain	1
PF03638.9	Tesmin/TSO1-like CXC domain	1
PF10374.3	Telomerase activating protein Est1	1
PF08623.4	TATA-binding protein interacting (TIP20)	1
PF12325.2	TATA element modulatory factor 1 TATA binding	1
PF12329.2	TATA element modulatory factor 1 DNA binding	1
PF09162.4	Tap, RNA-binding	1
PF04658.7	TAFII55 protein conserved region	1
PF09177.5	Syntaxin 6, N-terminal	1
PF01034.14	Syndecan domain	1
PF05835.6	Synaphin protein	1
PF12295.2	Symplekin tight junction protein C terminal	1
PF08231.6	SYF2 splicing factor	1
PF12752.1	SUZ domain	1
PF00084.14	Sushi domain (SCR repeat)	1
PF04935.6	Surfeit locus protein 6	1
PF06179.6	Surfeit locus protein 5 subunit 22 of Mediator complex	1
PF12548.2	Sulfatase protein	1
PF01127.16	Succinate dehydrogenase/Fumarate reductase transmembrane subunit	1
PF11221.2	Subunit 21 of Mediator complex	1
PF03531.8	Structure-specific recognition protein (SSRP1)	1
PF08232.6	Striatin family	1
PF07304.5	Steroid receptor RNA activator (SRA1)	1
PF07228.6	Stage II sporulation protein E (SpoIIE)	1
PF04184.6	ST7 protein	1
PF05030.6	SSXT protein (N-terminal region)	1
PF04722.7	Ssu72-like protein	1
PF07985.6	SRR1	1
PF08492.6	SRP72 RNA-binding domain	1
PF01922.11	SRP19 protein	1
PF00494.13	Squalene/phytoene synthase	1
PF11942.2	Spt5 transcription elongation factor, acidic N-terminal	1
PF06093.7	Spt4/RpoE2 zinc finger	1
PF08243.5	SPT2 chromatin protein	1
PF10263.3	SprT-like family	1
PF05210.7	Sprouty protein (Spry)	1
PF12108.2	Splicing factor SF3a60 binding domain	1
PF08920.4	Splicing factor 3B subunit 1	1
PF09759.3	Spinocerebellar ataxia type 10 protein domain	1
PF08557.4	Sphingolipid Delta4-desaturase (DES)	1
PF07780.6	Spb1 C-terminal domain	1
PF12336.2	SOX transcription factor	1
PF01033.11	Somatomedin B domain	1
PF05669.6	SOH1	1
PF04158.8	Sof1-like domain	1
PF12251.2	snRNA-activating protein of 50kDa MW C terminal	1
PF10496.3	SNARE-complex protein Syntaxin-18 N-terminus	1
PF09335.5	SNARE associated Golgi protein	1
PF09808.3	Small nuclear RNA activating complex (SNAPc), subunit SNAP43	1
PF09111.4	SLIDE	1
PF10531.3	SLBB domain	1
PF01466.13	Skp1 family, dimerisation domain	1
PF12830.1	Sister chromatid cohesion C-terminus	1
PF04801.7	Sin-like protein conserved region	1
PF00436.19	Single-strand binding protein family	1
PF06487.6	Sin3 associated polypeptide p18 (SAP18)	1
PF04086.7	Signal recognition particle, alpha subunit, N-terminal	1
PF09439.4	Signal recognition particle receptor beta subunit	1
PF05486.6	Signal recognition particle 9 kDa protein (SRP9)	1
PF02290.9	Signal recognition particle 14kD protein	1
PF04258.7	Signal peptide peptidase	1
PF02978.13	Signal peptide binding domain	1
PF04573.6	Signal peptidase subunit	1
PF09032.5	Siah interacting protein, N terminal	1
PF01172.12	Shwachman-Bodian-Diamond syndrome (SBDS) protein	1
PF10516.3	SHNi-TPR	1
PF07039.5	SGF29 tudor-like domain	1
PF08209.5	Sgf11 (transcriptional regulation protein)	1
PF02403.16	Seryl-tRNA synthetase N-terminal domain	1
PF06031.7	SERTA motif	1
PF08824.4	Serine rich protein interaction domain	1
PF03959.7	Serine hydrolase (FSH1)	1
PF05482.6	Serendipity locus alpha protein (SRY-A)	1
PF08059.7	SEP domain	1
PF01641.1	SelR domain	1
PF06936.5	Selenoprotein S (SelS)	1
PF08357.5	SEFIR domain	1
PF00344.14	SecY translocase	1
PF08314.5	Secretory pathway protein Sec39	1
PF00584.14	SecE/Sec61-gamma subunits of protein translocation complex	1
PF04048.8	Sec8 exocyst complex component specific domain	1
PF04136.9	Sec34-like family	1
PF02630.8	SCO1/SenC	1
PF05652.6	Scavenger mRNA decapping enzyme (DcpS) N-terminal	1
PF04144.7	SCAMP family	1
PF08712.5	Scaffold protein Nfu/NifU N terminal	1
PF09377.4	SBDS protein C-terminal domain	1
PF09368.4	Sas10 C-terminal domain	1
PF03343.7	SART-1 family	1
PF00438.14	S-adenosylmethionine synthetase, N-terminal domain	1
PF00670.15	S-adenosyl-L-homocysteine hydrolase, NAD binding domain	1
PF05221.11	S-adenosyl-L-homocysteine hydrolase	1
PF03435.12	Saccharopine dehydrogenase	1
PF03399.10	SAC3/GANP/Nin1/mts3/eIF-3 p25 family	1
PF03297.9	S25 ribosomal protein	1
PF08454.5	RyR and IP3R Homology associated	1
PF09273.5	Rubisco LSMT substrate-binding	1
PF04181.7	Rtr1/RPAP2 family	1
PF07809.5	RTP801 C-terminal region	1
PF07890.6	Rrp15p	1
PF01900.13	Rpp14/Pop5 family	1
PF01876.10	RNase P subunit p30	1
PF04032.10	RNAse P Rpr2/Rpp21/SNM1 subunit domain	1
PF07521.6	RNA-metabolising metallo-beta-lactamase	1
PF10598.3	RNA recognition motif of the spliceosomal PrP8	1
PF01194.11	RNA polymerases N / 8 kDa subunit	1
PF01192.16	RNA polymerase Rpb6	1
PF03871.8	RNA polymerase Rpb5, N-terminal domain	1
PF05645.7	RNA polymerase III subunit RPC82	1
PF08292.6	RNA polymerase III subunit Rpc25	1
PF05132.8	RNA polymerase III RPC4	1
PF07544.7	RNA polymerase II transcription mediator complex subunit 9	1
PF06881.5	RNA polymerase II transcription factor SIII (Elongin) subunit A	1
PF09816.3	RNA polymerase II transcription elongation factor	1
PF10255.3	RNA polymerase I-associated factor PAF67	1
PF00910.16	RNA helicase	1
PF00680.14	RNA dependent RNA polymerase	1
PF09445.4	RNA cap guanine-N2 methyltransferase	1
PF08777.5	RNA binding motif	1
PF08675.5	RNA binding domain	1
PF12333.2	Rix1 complex component involved in 60S ribosome maturation	1
PF09202.5	Rio2, N-terminal	1
PF04437.7	RINT-1 / TIP-1 family	1
PF08746.5	RING-like domain	1
PF02033.12	Ribosome-binding factor A	1
PF01765.13	Ribosome recycling factor	1
PF09420.4	Ribosome biogenesis protein Nop16	1
PF10501.3	Ribosomal subunit 39S	1
PF00833.12	Ribosomal S17	1
PF08069.6	Ribosomal S13/S15 N-terminal domain	1
PF01251.12	Ribosomal protein S7e	1
PF01250.11	Ribosomal protein S6	1
PF00163.13	Ribosomal protein S4/S9 N-terminal domain	1
PF04758.8	Ribosomal protein S30	1
PF00189.14	Ribosomal protein S3, C-terminal domain	1
PF01200.12	Ribosomal protein S28e	1
PF01599.13	Ribosomal protein S27a	1
PF01667.11	Ribosomal protein S27	1
PF01283.13	Ribosomal protein S26e	1
PF01165.14	Ribosomal protein S21	1
PF00203.15	Ribosomal protein S19	1
PF00886.13	Ribosomal protein S16	1
PF01281.13	Ribosomal protein L9, N-terminal domain	1
PF00542.13	Ribosomal protein L7/L12 C-terminal domain	1
PF01159.13	Ribosomal protein L6e	1
PF01907.13	Ribosomal protein L37e	1
PF00444.12	Ribosomal protein L36	1
PF01632.13	Ribosomal protein L35	1
PF00468.11	Ribosomal protein L34	1
PF01198.13	Ribosomal protein L31e	1
PF00327.14	Ribosomal protein L30p/L7e	1
PF00453.12	Ribosomal protein L20	1
PF01196.13	Ribosomal protein L17	1
PF00673.15	ribosomal L5P family C-terminus	1
PF01020.11	Ribosomal L40e family	1
PF00832.14	Ribosomal L39 protein	1
PF01781.12	Ribosomal L38e protein family	1
PF08079.6	Ribosomal L30 N-terminal domain	1
PF00831.17	Ribosomal L29 protein	1
PF01778.11	Ribosomal L28e protein family	1
PF01777.12	Ribosomal L27e protein family	1
PF01016.13	Ribosomal L27 protein	1
PF01776.11	Ribosomal L22e protein family	1
PF06026.8	Ribose 5-phosphate isomerase A (phosphoriboisomerase A)	1
PF04597.8	Ribophorin I	1
PF00445.12	Ribonuclease T2 family	1
PF08584.5	Ribonuclease P 40kDa (Rpp40) subunit	1
PF08615.5	Ribonuclease H2 non-catalytic subunit (Ylr154p-like)	1
PF06479.6	Ribonuclease 2-5A	1
PF01687.11	Riboflavin kinase	1
PF10192.3	Rhodopsin-like GPCR transmembrane domain	1
PF08912.5	Rho Binding	1
PF04506.7	Rft protein	1
PF00077.1	Retroviral aspartyl protease	1
PF01857.14	Retinoblastoma-associated protein B domain	1
PF00329.13	Respiratory-chain NADH dehydrogenase, 30 Kd subunit	1
PF01257.13	Respiratory-chain NADH dehydrogenase 24 Kd subunit	1
PF03248.7	Rer1 family	1
PF01562.13	Reprolysin family propeptide	1
PF01421.1	Reprolysin (M12B) family zinc metalloprotease	1
PF08784.5	Replication protein A C terminal	1
PF04057.6	Replication factor-A protein 1, N-terminal domain	1
PF08646.4	Replication factor-A C terminal domain	1
PF08519.6	Replication factor RFC1 C terminal domain	1
PF08661.5	Replication factor A protein 3	1
PF02197.11	Regulatory subunit of type II PKA R-subunit	1
PF03398.8	Regulator of Vps4 activity in the MVB pathway	1
PF09128.5	Regulator of G protein signalling-like domain	1
PF07808.7	RED-like protein N-terminal region	1
PF07807.5	RED-like protein C-terminal region	1
PF10247.3	Reactive mitochondrial oxygen species modulator 1	1
PF12234.2	RAVE protein 1 C terminal	1
PF08771.5	Rapamycin binding domain	1
PF04139.7	Rad9	1
PF04423.8	Rad50 zinc hook motif	1
PF03835.1	Rad4 transglutaminase-like domain	1
PF09311.5	Rab5 binding	1
PF01424.16	R3H domain	1
PF08880.5	QLQ	1
PF01326.13	Pyruvate phosphate dikinase, PEP/pyruvate binding domain	1
PF01470.1	Pyroglutamyl peptidase	1
PF05822.6	Pyrimidine 5'-nucleotidase (UMPH-1)	1
PF10590.3	Pyridoxine 5'-phosphate oxidase C-terminal dimerisation region	1
PF01243.14	Pyridoxamine 5'-phosphate oxidase	1
PF06221.7	Putative zinc finger motif, C2HC5-type	1
PF01255.13	Putative undecaprenyl diphosphate synthase	1
PF10272.3	Putative transmembrane protein precursor	1
PF10190.3	Putative transmembrane protein 170	1
PF01170.12	Putative RNA methylase family UPF0020	1
PF12044.2	Putative peptidase family	1
PF10161.3	Putative mitochondrial precursor protein	1
PF02390.11	Putative methyltransferase	1
PF10296.3	Putative integral membrane protein conserved region (DUF2404)	1
PF05345.6	Putative Ig domain	1
PF00756.14	Putative esterase	1
PF05127.8	Putative ATPase (DUF699)	1
PF06775.8	Putative adipose-regulatory protein (Seipin)	1
PF04845.7	PurA ssDNA and RNA-binding protein	1
PF08324.5	PUL domain	1
PF09409.4	PUB domain	1
[truncated: 870 more rows]
